# Supplementary material for: Epidemiologic profile of measles in Central African Republic: A nine year survey, 2007-2015
Source: PLoS One. 2019 Mar 20;14(3):e0213735. doi: 10.1371/journal.pone.0213735 (PMC6426189; doi:10.1371/journal.pone.0213735)
Supplement: S1 Dataset — (XLSX) [file pone.0213735.s001.xlsx]

## Sheet: Data base
Date d'envoi résultats IgM au PEV/Unité Surveillance	Sang	Urine	Prélèvement respiratoire	Date de réception prélèvement au labo	Code pays	Maladie	Nom du Laboratoire	Résultats IgM	Etat du prélèvement	annédereception
2007-01-10	1	2	2	2007-01-04	CAF	Measles/Rougeole	INSTITUT PASTEUR	2	1	2007
2007-01-10	1	2	2	2007-01-04	CAF	Measles/Rougeole	INSTITUT PASTEUR	2	1	2007
2007-01-10	1	2	2	2007-01-05	CAF	Measles/Rougeole	INSTITUT PASTEUR	2	1	2007
2007-01-10	1	2	2	2007-01-05	CAF	Measles/Rougeole	INSTITUT PASTEUR	2	1	2007
2007-01-10	1	2	2	2007-01-05	CAF	Measles/Rougeole	INSTITUT PASTEUR	2	1	2007
2007-01-10	1	2	2	2007-01-05	CAF	Measles/Rougeole	INSTITUT PASTEUR	2	1	2007
2007-01-10	1	2	2	2007-01-05	CAF	Measles/Rougeole	INTITUT PASTEUR	2	1	2007
2007-01-10	1	2	2	2007-01-05	CAF	Measles/Rougeole	INSTITUT PASTEUR	2	1	2007
2007-01-10	1	2	2	2007-01-05	CAF	Measles/Rougeole	INSTITUT PASTEUR	1	1	2007
2007-01-16	1	2	2	2007-01-09	CAF	Measles/Rougeole	INSTITUT PASTEUR	3	1	2007
2007-01-16	1	2	2	2007-01-09	CAF	Measles/Rougeole	INSTITUT PASTEUR	2	1	2007
2007-01-16	1	2	2	2007-01-10	CAF	Measles/Rougeole	INSTITUT PASTEUR	2	1	2007
2007-01-16	1	2	2	2007-01-12	CAF	Measles/Rougeole	INSTITUT PASTEUR	2	1	2007
2007-01-16	1	2	2	2007-01-12	CAF	Measles/Rougeole	INSTITUT PASTEUR	2	1	2007
2007-01-16	1	2	2	2007-01-12	CAF	Measles/Rougeole	INSTITUT PASTEUR	2	1	2007
2007-01-16	1	2	2	2007-01-12	CAF	Measles/Rougeole	INSTITUT PASTEUR	2	1	2007
2007-01-16	1	2	2	2007-01-12	CAF	Measles/Rougeole	INSTITUT PASTEUR	2	1	2007
2007-01-16	1	2	2	2007-01-12	CAF	Measles/Rougeole	INSTITUT PASTEUR	2	1	2007
2007-01-18	1	2	2	2007-01-15	CAF	Measles/Rougeole	INSTITUT PASTEUR	2	1	2007
2007-01-18	1	2	2	2007-01-15	CAF	Measles/Rougeole	INSTITUT PASTEUR	2	1	2007
2007-01-18	1	2	2	2007-01-16	CAF	Measles/Rougeole	INSTITUT PASTEUR	2	1	2007
2007-01-25	1	2	2	2007-01-19	CAF	Measles/Rougeole	INSTITUT PASTEUR	2	1	2007
2007-01-25	1	2	2	2007-01-19	CAF	Measles/Rougeole	INSTITUT PASTEUR	2	1	2007
2007-01-25	1	2	2	2007-01-22	CAF	Measles/Rougeole	INSTITUT PASTEUR	2	1	2007
2007-01-25	1	1	2	2007-01-22	CAF	Measles/Rougeole	INSTITUT PASTEUR	2	1	2007
2007-01-29	1	2	2	2007-01-23	CAF	Measles/Rougeole	INSTITUT PASTEUR	2	1	2007
2007-01-29	1	2	2	2007-01-24	CAF	Measles/Rougeole	INSTITUT PASTEUR	2	1	2007
2007-01-31	1	1	1	2007-01-24	CAF	Measles/Rougeole	INSTITUT PASTEUR	2	1	2007
2007-01-31	1	2	2	2007-01-24	CAF	Measles/Rougeole	INSTITUT PASTEUR	2	1	2007
2007-01-31	1	2	2	2007-01-26	CAF	Measles/Rougeole	INSTITUT PASTEUR	2	1	2007
2008-01-23	1	2	2	2008-01-18	CAF	Measles/Rougeole	INSTITUT PASTEUR	2	1	2008
2008-01-23	1	2	2	2008-01-21	CAF	Measles/Rougeole	INSTITUT PASTEUR	2	1	2008
2008-01-29	1	2	Missing	2008-01-25	CAF	Measles/Rougeole	INSTITUT PASTEUR	2	1	2008
2008-01-29	1	2	Missing	2008-01-28	CAF	Measles/Rougeole	INSTITUT PASTEUR	2	1	2008
2007-02-08	1	2	2	2007-02-05	CAF	Measles/Rougeole	INSTITUT PASTEUR	2	1	2007
2007-02-08	1	2	2	2007-02-05	CAF	Measles/Rougeole	INSTITUT PASTEUR	2	1	2007
2007-02-08	1	2	2	2007-02-05	CAF	Measles/Rougeole	INSTITUT PASTEUR	2	2	2007
2007-02-08	1	2	2	2007-02-05	CAF	Measles/Rougeole	INSTITUT PASTEUR	2	2	2007
2007-02-12	1	2	2	2007-02-06	CAF	Measles/Rougeole	INSTITUT PASTEUR	2	2	2007
2007-02-12	1	2	2	2007-02-07	CAF	Measles/Rougeole	INSTITUT PASTEUR	2	1	2007
2007-02-12	1	2	2	2007-02-07	CAF	Measles/Rougeole	INSTITUT PASTEUR	2	1	2007
2007-02-12	1	2	2	2007-02-07	CAF	Measles/Rougeole	INSTITUT PASTEUR	2	1	2007
2007-02-12	1	2	2	2007-02-07	CAF	Measles/Rougeole	INSTITUT PASTEUR	2	1	2007
2007-02-12	1	1	2	2007-02-08	CAF	Measles/Rougeole	INSTITUT PASTEUR	2	1	2007
2007-02-12	1	2	2	2007-02-08	CAF	Measles/Rougeole	INSTITUT PASTEUR	2	1	2007
2007-02-12	1	2	2	2007-02-09	CFA	Measles/Rougeole	INSTITUT PASTEUR	2	1	2007
2007-02-12	1	2	2	2007-02-09	CAF	Measles/Rougeole	INSTITUT PASTEUR	2	1	2007
2007-02-12	1	2	2	2007-02-09	CAF	Measles/Rougeole	INSTITUT PASTEUR	1	1	2007
2007-02-12	1	2	2	2007-02-09	CAF	Measles/Rougeole	INSTITUT PASTEUR	2	1	2007
2007-02-12	1	2	2	2007-02-09	CAF	Measles/Rougeole	INSTITUT PASTEUR	1	1	2007
2007-02-12	1	2	2	2007-02-09	CAF	Measles/Rougeole	INSTITUT PASTEUR	2	1	2007
2007-02-12	1	2	2	2007-02-09	CAF	Measles/Rougeole	INSTITUT PASTEUR	2	1	2007
2007-02-12	1	2	2	2007-02-09	CAF	Measles/Rougeole	INSTITUT PASTEUR	2	1	2007
2007-02-12	1	2	2	2007-02-10	CAF	Measles/Rougeole	INSTITUT PASTEUR	2	1	2007
2007-02-15	1	2	2	2007-02-10	CAF	Measles/Rougeole	INSTITUT PASTEUR	3	1	2007
2007-02-15	1	2	2	2007-02-12	CAF	Measles/Rougeole	INSTITUT PASTEUR	2	1	2007
2007-02-15	1	2	2	2007-02-12	CAF	Measles/Rougeole	INSTITUT PASTEUR	2	1	2007
2007-02-15	1	1	2	2007-02-13	CAF	Measles/Rougeole	INSTITUT PASTEUR	2	1	2007
2007-02-17	1	2	2	2007-02-14	CAF	Measles/Rougeole	INSTITUT PASTEUR	2	1	2007
2007-02-17	1	2	2	2007-02-14	CAF	Measles/Rougeole	INSTITUT PASTEUR	2	1	2007
2007-02-17	1	2	2	2007-02-14	CAF	Measles/Rougeole	INSTITUT PASTEUR	2	1	2007
2007-02-22	1	2	2	2007-02-16	CAF	Measles/Rougeole	INSTITUT PASTEUR	2	1	2007
2007-02-21	1	2	2	2007-02-17	CAF	Measles/Rougeole	INSTITUT PASTEUR	2	1	2007
2007-02-22	1	2	2	2007-02-17	CAF	Measles/Rougeole	INSTITUT PASTEUR	2	1	2007
2007-02-21	1	2	2	2007-02-17	CAF	Measles/Rougeole	INSTITUT PASTEUR	2	2	2007
2008-02-15	1	2	2	2008-02-11	CAF	Measles/Rougeole	INSTITUT PASTEUR	2	1	2008
2008-02-15	1	2	2	2008-02-12	CAF	Measles/Rougeole	INSTITUT PASTEUR	2	1	2008
2008-02-20	1	2	2	2008-02-18	CAF	Measles/Rougeole	INSTITUT PASTEUR	2	1	2008
2008-02-20	1	Missing	2	2008-02-18	CAF	Measles/Rougeole	INSTITUT PASTEUR	2	1	2008
2008-02-20	1	2	2	2008-02-18	CAF	Measles/Rougeole	INSTITUT PATEUR	3	1	2008
2008-02-20	1	2	2	2008-02-18	CAF	Measles/Rougeole	INSTITUT PASTEUR	2	1	2008
2008-02-20	1	2	2	2008-02-18	CAF	Measles/Rougeole	INSTITUT PASTEUR	2	1	2008
2008-06-17	1	2	2	2008-06-11	CAF	Measles/Rougeole	INSTITUT PASTEUR	2	1	2008
2008-06-26	1	2	2	2008-06-19	CAF	Measles/Rougeole	INSTITUT PASTEUR	2	1	2008
2008-07-02	1	2	2	2008-06-26	CAF	Measles/Rougeole	INSTITUT PASTEUR	2	1	2008
2008-07-18	1	2	2	2008-07-15	CAF	Measles/Rougeole	INSTITUT PASTEUR	2	1	2008
2008-07-18	1	2	2	2008-07-16	CAF	Measles/Rougeole	INSTITUT PASTEUR	2	1	2008
2008-07-31	1	2	2	2008-07-25	CAF	Measles/Rougeole	INSTITUT PASTEUR	2	1	2008
2008-07-31	1	2	2	2008-07-29	CAF	Measles/Rougeole	INSTITUT PASTEUR	2	1	2008
2008-07-31	1	2	2	2008-07-29	CAF	Measles/Rougeole	INSTITUT PASTEUR	2	1	2008
2009-01-09	1	2	2	2009-01-07	CAF	Measles/Rougeole	INSTITUT PASTEUR	1	1	2009
2009-01-09	1	2	2	2009-01-07	CAF	Measles/Rougeole	INSTITUT PASTEUR	2	1	2009
2009-01-09	1	2	2	2009-01-07	CAF	Measles/Rougeole	INSTITUT PASTEUR	2	1	2009
2009-01-09	1	2	2	2009-01-08	CAF	Measles/Rougeole	INSTITUT PASTEUR	1	1	2009
2009-01-15	1	2	2	2009-01-12	CAF	Measles/Rougeole	INSTITUT PASTEUR	2	1	2009
2009-01-21	1	2	2	2009-01-14	CAF	Measles/Rougeole	INSTITUT PASTEUR	2	1	2009
2009-01-21	1	2	2	2009-01-14	CAF	Measles/Rougeole	INSTITUT PASTEUR	2	1	2009
2009-01-21	1	2	2	2009-01-14	CAF	Measles/Rougeole	INSTITUT PASTEUR	2	1	2009
2009-01-21	1	2	2	2009-01-14	CAF	Measles/Rougeole	INSTITUT PASTEUR	2	1	2009
2009-01-21	1	2	2	2009-01-20	CAF	Measles/Rougeole	INSTITUT PASTEUR	2	1	2009
2009-01-21	1	2	2	2009-01-20	CAF	Measles/Rougeole	INSTITUT PASTEUR	2	1	2009
2009-01-21	1	2	2	2009-01-20	CAF	Measles/Rougeole	INSTITUT PASTEUR	2	1	2009
2009-01-28	1	2	2	2009-01-22	CAF	Measles/Rougeole	INSTITUT PASTEUR	3	1	2009
2009-01-28	1	2	2	2009-01-22	CAF	Measles/Rougeole	INSTITUT PASTEUR	3	1	2009
2009-01-28	1	2	2	2009-01-23	CAF	Measles/Rougeole	INSTITUT PASTEUR	2	1	2009
2009-01-28	1	2	2	2009-01-26	CAF	Measles/Rougeole	INSTITUT PASTEUR	2	1	2009
2009-01-28	1	2	2	2009-01-26	CAF	Measles/Rougeole	INSTITUT PASTEUR	2	1	2009
2009-01-28	1	2	2	2009-01-28	CAF	Measles/Rougeole	INSTITUT PASTEUR	2	1	2009
2009-01-28	1	2	2	2009-01-28	CAF	Measles/Rougeole	INSTITUT PASTEUR	2	1	2009
2009-01-28	1	2	2	2009-01-28	CAF	Measles/Rougeole	INSTITUT PASTEUR	2	1	2009
2007-02-21	1	2	2	2007-02-19	CAF	Measles/Rougeole	INSTITUT PASTEUR	2	1	2007
2007-02-21	1	2	2	2007-02-19	CAF	Measles/Rougeole	INSTITUT PASTEUR	2	1	2007
2007-02-21	1	2	2	2007-02-19	CAF	Measles/Rougeole	INSTITUT PASTEUR	2	1	2007
2007-02-26	1	2	2	2007-02-19	CAF	Measles/Rougeole	INSTITUT PASTEUR	2	1	2007
2007-02-21	1	1	2	2007-02-19	CAF	Measles/Rougeole	INSTITUT PASTEUR	2	1	2007
2007-02-22	1	2	2	2007-02-19	CAF	Measles/Rougeole	INSTITUT PASTEUR	2	1	2007
2007-02-26	1	2	2	2007-02-20	CAF	Measles/Rougeole	INSTITUT PASTEUR	2	1	2007
2007-02-26	1	2	2	2007-02-21	CAF	Measles/Rougeole	INSTITUT PASTEUR	2	1	2007
2007-02-26	1	Missing	2	2007-02-21	CAF	Measles/Rougeole	INSTITUT PASTEUR	2	1	2007
2007-02-26	1	2	2	2007-02-21	CAF	Measles/Rougeole	INSTITUT PASTEUR	2	1	2007
2007-02-26	1	2	2	2007-02-21	CAF	Measles/Rougeole	INSTITUT PASTEUR	2	1	2007
2007-02-26	1	2	2	2007-02-21	CAF	Measles/Rougeole	INSTITUT PASTEUR	2	1	2007
2007-02-26	1	2	2	2007-02-22	CAF	Measles/Rougeole	INSTITUT PASTEUR	2	1	2007
2007-02-26	1	2	2	2007-02-22	CAF	Measles/Rougeole	INSTITUT PASTEUR	2	1	2007
2007-02-26	1	2	2	2007-02-22	CAF	Measles/Rougeole	INSTITUT PASTEUR	2	1	2007
2007-02-26	1	2	2	2007-02-22	CAF	Measles/Rougeole	INSTITUT PASTEUR	2	1	2007
2007-02-26	1	2	2	2007-02-22	CAF	Measles/Rougeole	INSTITUT PASTEUR	2	1	2007
2007-02-26	1	2	2	2007-02-22	CAF	Measles/Rougeole	INSTITUT PASTEUR	2	1	2007
2007-02-26	1	2	2	2007-02-22	CAF	Measles/Rougeole	INSTITUT PASTEUR	2	1	2007
2007-02-26	1	2	2	2007-02-22	CAF	Measles/Rougeole	INSTITUT PASTEUR	2	1	2007
2007-02-26	1	2	2	2007-02-22	CAF	Measles/Rougeole	INSTITUT PASTEUR	2	1	2007
2007-02-26	1	2	2	2007-02-23	CAF	Measles/Rougeole	INSTITUT PASTEUR	2	1	2007
2007-02-26	1	2	2	2007-02-23	CAF	Measles/Rougeole	INSTITUT PASTEUR	2	1	2007
2007-03-01	1	2	2	2007-02-23	CAF	Measles/Rougeole	INSTITUT PASTEUR	2	1	2007
2007-03-01	1	2	2	2007-02-23	CAF	Measles/Rougeole	INSTITUT PASTEUR	2	1	2007
2007-02-26	1	2	2	2007-02-23	CAF	Measles/Rougeole	INSTITUT PASTEUR	2	1	2007
2007-02-26	1	2	2	2007-02-23	CAF	Measles/Rougeole	INSTITUT PASTEUR	2	1	2007
2007-02-26	1	1	2	2007-02-23	CAF	Measles/Rougeole	INSTITUT PASTEUR	2	1	2007
2007-03-01	1	2	2	2007-02-23	CAF	Measles/Rougeole	INSTITUT PASTEUR	2	1	2007
2007-03-01	1	1	2	2007-02-23	CAF	Measles/Rougeole	INSTITUT PASTEUR	2	1	2007
2007-02-26	1	2	2	2007-02-23	CAF	Measles/Rougeole	INSTITUT PASTEUR	2	1	2007
2007-03-01	1	2	2	2007-02-23	CAF	Measles/Rougeole	INSTITUT PASTEUR	2	1	2007
2007-02-26	1	2	2	2007-02-23	CAF	Measles/Rougeole	INSTITUT PASTEUR	2	1	2007
2007-03-01	1	2	2	2007-02-26	CAF	Measles/Rougeole	INSTITUT PASTEUR	2	1	2007
2007-03-01	1	2	2	2007-02-26	CAF	Measles/Rougeole	INSTITUT PASTEUR	2	1	2007
2007-03-01	1	2	2	2007-02-26	CAF	Measles/Rougeole	INSTITUT PASTEUR	2	1	2007
2007-03-01	1	2	2	2007-02-26	CAF	Measles/Rougeole	INSTITUT PASTEUR	1	1	2007
2007-03-01	1	2	2	2007-02-26	CAF	Measles/Rougeole	INSTITUT PASTEUR	1	1	2007
2007-03-05	1	2	2	2007-02-26	CAF	Measles/Rougeole	INSTITUT PASTEUR	2	1	2007
2007-03-05	1	2	2	2007-02-27	CAF	Measles/Rougeole	INSTITUT PASTEUR	2	1	2007
2007-03-01	1	2	2	2007-02-27	CAF	Measles/Rougeole	INSTITUT PASTEUR	2	1	2007
2007-03-01	1	2	2	2007-02-27	CAF	Measles/Rougeole	INSTITUT PASTEUR	2	1	2007
2007-03-01	1	2	2	2007-02-27	CAF	Measles/Rougeole	INSTITUT PASTEUR	2	1	2007
2007-03-05	1	2	2	2007-02-27	CAF	Measles/Rougeole	INSTITUT PASTEUR	2	1	2007
2007-03-05	1	2	2	2007-02-27	CAF	Measles/Rougeole	INSTITUT PASTEUR	2	1	2007
2007-03-05	1	2	2	2007-02-27	CAF	Measles/Rougeole	INSTITUT PASTEUR	2	1	2007
2007-03-01	1	2	2	2007-02-27	CAF	Measles/Rougeole	INSTITUT PASTEUR	2	1	2007
2007-03-01	1	2	2	2007-02-27	CAF	Measles/Rougeole	INSTITUT PASTEUR	2	1	2007
2007-03-01	1	2	2	2007-02-27	CAF	Measles/Rougeole	INSTITUT PASTEUR	2	1	2007
2007-03-05	1	2	2	2007-02-27	CAF	Measles/Rougeole	INSTITUT PASTEUR	2	1	2007
2007-03-05	1	2	2	2007-02-28	CAF	Measles/Rougeole	INSTITUT PASTEUR	2	1	2007
2007-03-05	1	2	2	2007-02-28	CAF	Measles/Rougeole	INSTITUT PASTEUR	2	1	2007
2007-03-05	1	2	2	2007-02-28	CAF	Measles/Rougeole	INSTITUT PASTEUR	2	1	2007
2007-03-05	1	2	2	2007-02-28	CAF	Measles/Rougeole	INSTITUT PASTEUR	2	1	2007
2007-03-05	1	2	2	2007-03-01	CAF	Measles/Rougeole	INSTITUT PASTEUR	2	1	2007
2007-03-05	1	2	2	2007-03-01	CAF	Measles/Rougeole	INSTITUT PASTEUR	2	1	2007
2007-03-05	1	2	2	2007-03-01	CAF	Measles/Rougeole	INSTITUT PASTEUR	2	1	2007
2007-03-05	1	2	2	2007-03-01	CAF	Measles/Rougeole	INSTITUT PASTEUR	2	1	2007
2007-03-05	1	2	2	2007-03-01	CAF	Measles/Rougeole	INSTITUT PASTEUR	2	1	2007
2007-03-05	1	2	2	2007-03-02	CAF	Measles/Rougeole	INSTITUT PASTEUR	2	1	2007
2007-03-05	1	2	2	2007-03-02	CAF	Measles/Rougeole	INSTITUT PASTEUR	2	1	2007
2007-03-05	1	2	2	2007-03-02	CAF	Measles/Rougeole	INSTITUT PASTEUR	2	1	2007
2007-03-05	1	2	2	2007-03-02	CAF	Measles/Rougeole	INSTITUT PASTEUR	2	1	2007
2007-03-05	1	2	2	2007-03-02	CAF	Measles/Rougeole	INSTITUT PASTEUR	2	1	2007
2007-03-05	1	2	2	2007-03-02	CAF	Measles/Rougeole	INSTITUT PASTEUR	3	1	2007
2007-03-05	1	2	2	2007-03-02	CAF	Measles/Rougeole	INSTITUT PASTEUR	2	1	2007
2007-03-05	1	2	2	2007-03-02	CAF	Measles/Rougeole	INSTITUT PASTEUR	2	1	2007
2007-03-05	1	2	2	2007-03-02	CAF	Measles/Rougeole	INSTITUT PASTEUR	2	1	2007
2007-03-12	1	2	2	2007-03-05	CAF	Measles/Rougeole	INSTITUT PASTEUR	2	1	2007
2007-03-12	1	2	2	2007-03-05	CAF	Measles/Rougeole	INSTITUT PASTEUR	2	1	2007
2007-03-12	1	2	2	2007-03-05	FD32	Measles/Rougeole	INSTITUT PASTEUR	2	1	2007
2007-03-12	2	2	2	2007-03-05	CAF	Measles/Rougeole	INSTITUT PASTEUR	2	1	2007
2007-03-12	1	2	2	2007-03-05	CAF	Measles/Rougeole	INSTITUT PASTEUR	2	1	2007
2007-03-12	1	2	2	2007-03-05	CAF	Measles/Rougeole	INSTITUT PASTEUR	2	1	2007
2007-03-12	1	2	2	2007-03-05	CAF	Measles/Rougeole	INSTITUT PASTEUR	2	1	2007
2007-03-12	1	2	2	2007-03-05	CAF	Measles/Rougeole	INSTITUT PASTEUR	2	1	2007
2007-03-12	1	1	2	2007-03-05	CAF	Measles/Rougeole	INSTITUT PASTEUR	2	1	2007
2007-03-12	1	2	2	2007-03-07	CAF	Measles/Rougeole	INSTITUT PASTEUR	2	1	2007
2007-03-12	1	2	2	2007-03-07	CAF	Measles/Rougeole	INSTITUT PASTEUR	2	1	2007
2007-03-12	1	2	2	2007-03-08	CAF	Measles/Rougeole	INSTITUT PASTEUR	2	1	2007
2007-03-12	1	2	2	2007-03-08	CAF	Measles/Rougeole	INSTITUT PASTEUR	2	1	2007
2007-03-12	1	2	2	2007-03-08	CAF	Measles/Rougeole	INSTITUT PASTEUR	2	1	2007
2007-03-16	1	2	2	2007-03-12	CAF	Measles/Rougeole	INSTITUT PASTEUR	2	1	2007
2007-03-16	1	2	2	2007-03-12	CAF	Measles/Rougeole	INSTITUT PASTEUR	2	1	2007
2007-03-16	1	2	2	2007-03-12	CAF	Measles/Rougeole	INSTITUT PASTEUR	2	1	2007
2007-03-16	1	2	2	2007-03-13	CAF	Measles/Rougeole	INSTITUT PASTEUR	2	1	2007
2007-03-16	1	2	2	2007-03-13	CAF	Measles/Rougeole	INSTITUT PASTEUR	2	1	2007
2007-03-19	1	2	2	2007-03-13	CAF	Measles/Rougeole	INSTITUT PASTEUR	2	2	2007
2007-03-23	1	2	2	2007-03-20	CAF	Measles/Rougeole	INSTITUT PASTEUR	2	1	2007
2007-03-23	1	2	2	2007-03-20	CAF	Measles/Rougeole	INSTITUT PASTEUR	2	1	2007
2007-03-23	1	2	2	2007-03-20	CAF	Measles/Rougeole	INSTITUT PASTEUR	2	1	2007
2007-03-23	1	2	2	2007-03-21	CAF	Measles/Rougeole	INSTITUT PASTEUR	2	1	2007
2007-03-28	1	2	2	2007-03-22	CAF	Measles/Rougeole	INSTITUT PASTEUR	2	1	2007
2007-03-28	1	2	2	2007-03-26	CAF	Measles/Rougeole	INSTITUT PASTEUR	2	1	2007
2007-03-28	1	1	2	2007-03-26	CAF	Measles/Rougeole	INSTITUT PASTEUR	2	1	2007
2007-03-28	1	2	2	2007-03-26	CAF	Measles/Rougeole	INSTITUT PASTEUR	2	1	2007
2007-03-28	1	2	2	2007-03-26	CAF	Measles/Rougeole	INSTITUT PASTEUR	2	1	2007
2007-03-31	1	2	2	2007-03-26	CAF	Measles/Rougeole	INSTITUT PASTEUR	2	1	2007
2007-03-30	1	1	2	2007-03-26	CAF	Measles/Rougeole	INSTITUT PASTEUR	3	1	2007
2007-03-30	1	2	2	2007-03-26	CAF	Measles/Rougeole	INSTITUT PASTEUR	2	1	2007
2007-03-30	1	1	2	2007-03-26	CAF	Measles/Rougeole	INSTITUT PASTEUR	2	1	2007
2007-03-30	1	2	2	2007-03-26	CAF	Measles/Rougeole	INSTITUT PASTEUR	2	1	2007
2007-03-30	1	2	2	2007-03-27	CAF	Measles/Rougeole	INSTITUT PASTEUR	2	1	2007
2007-03-30	1	2	2	2007-03-27	CAF	Measles/Rougeole	INSTITUT PASTEUR	2	1	2007
2007-03-30	1	2	2	2007-03-27	CAF	Measles/Rougeole	INSTITUT PASTEUR	2	1	2007
2007-04-01	1	2	2	2007-03-30	CAF	Measles/Rougeole	INSTITUT PASTEUR	2	1	2007
2007-04-02	1	Missing	2	2007-03-31	CAF	Measles/Rougeole	INSTITUT PASTEUR	2	1	2007
2007-04-12	1	2	2	2007-04-05	CAF	Measles/Rougeole	INSTITUT PASTEUR	2	1	2007
2007-04-12	1	2	2	2007-04-05	CAF	Measles/Rougeole	INSTITUT PASTEUR	2	1	2007
2007-04-12	1	2	2	2007-04-05	CAF	Measles/Rougeole	INSTITUT PASTEUR	2	1	2007
2007-04-12	1	2	2	2007-04-07	CAF	Measles/Rougeole	INSTITUT PASTEUR	2	1	2007
2007-04-12	1	2	2	2007-04-10	CAF	Measles/Rougeole	INSTITUT PASTEUR	2	1	2007
2007-04-12	1	2	2	2007-04-10	CAF	Measles/Rougeole	INSTITUT PASTEUR	2	1	2007
2007-04-12	1	2	2	2007-04-10	CAF	Measles/Rougeole	INSTITUT PASTEUR	2	1	2007
2007-04-12	1	2	2	2007-04-10	CAF	Measles/Rougeole	INSTITUT PASTEUR	2	1	2007
2007-04-12	1	2	2	2007-04-10	CAF	Measles/Rougeole	INSTITUT PASTEUR	2	1	2007
2007-04-12	1	2	2	2007-04-11	CAF	Measles/Rougeole	INSTITUT PASTEUR	2	1	2007
2007-04-12	1	1	2	2007-04-11	CAF	Measles/Rougeole	INSTITUT PASTEUR	2	1	2007
2007-04-16	1	2	2	2007-04-11	CAF	Measles/Rougeole	INSTITUT PASTEUR	2	1	2007
2007-04-16	1	2	2	2007-04-12	CAF	Measles/Rougeole	INSTITUT PASTEUR	2	1	2007
2007-04-16	1	2	2	2007-04-12	CAF	Measles/Rougeole	INSTITUT PASTEUR	2	1	2007
2007-04-16	1	2	2	2007-04-10	CAF	Measles/Rougeole	INSTITUT PASTEUR	2	1	2007
2007-04-16	1	2	2	2007-04-12	CAF	Measles/Rougeole	INSTITUT PASTEUR	2	1	2007
2007-04-16	1	2	2	2007-04-12	CAF	Measles/Rougeole	INSTITUT PASTEUR	2	1	2007
2007-04-18	1	2	2	2007-04-14	CAF	Measles/Rougeole	INSTITUT PASTEUR	2	1	2007
2007-04-18	1	2	2	2007-04-14	CAF	Measles/Rougeole	INSTITUT PASTEUR	2	1	2007
2007-04-18	1	2	2	2007-04-14	CAF	Measles/Rougeole	INSTITUT PASTEUR	2	1	2007
2007-04-18	1	2	2	2007-04-14	CAF	Measles/Rougeole	INSTITUT PASTEUR	2	1	2007
2007-04-18	1	2	2	2007-04-16	CAF	Measles/Rougeole	INSTITUT PASTEUR	2	1	2007
2007-04-18	1	2	2	2007-04-16	CAF	Measles/Rougeole	INSTITUT PASTEUR	2	1	2007
2007-04-24	1	2	2	2007-04-18	CAF	Measles/Rougeole	INSTITUT PASTEUR	2	1	2007
2007-04-24	1	2	2	2007-04-18	CAF	Measles/Rougeole	INSTITUT PASTEUR	2	1	2007
2007-04-24	1	2	2	2007-04-20	CAF	Measles/Rougeole	INSTITUT PASTEUR	2	1	2007
2007-04-24	1	2	2	2007-04-20	CAF	Measles/Rougeole	INSTITUT PASTEUR	2	1	2007
2007-04-24	1	2	2	2007-04-21	CAF	Measles/Rougeole	INSTITUT PASTEUR	2	1	2007
2007-04-24	1	2	2	2007-04-21	CAF	Measles/Rougeole	INSTITUT PASTEUR	2	1	2007
2007-04-24	1	2	2	2007-04-21	CAF	Measles/Rougeole	INSTITUT PASTEUR	2	1	2007
2007-04-16	1	2	2	2007-04-12	CAF	Measles/Rougeole	INSTITUT PASTEUR	2	1	2007
2007-09-24	1	2	2	2007-09-18	CAF-RS3-OUP-07-241	Measles/Rougeole	INSTITUT PASTEUR	2	1	2007
2007-09-24	1	2	2	2007-09-20	CAF	Measles/Rougeole	INSTITUT PASTEUR	2	1	2007
2007-09-28	1	2	2	2007-09-25	CAF	Measles/Rougeole	INSTITUT PASTEUR	2	2	2007
2007-05-07	1	2	2	2007-05-02	CAF	Measles/Rougeole	INSTITUT PASTEUR	2	1	2007
2007-05-07	1	2	2	2007-05-04	CAF	Measles/Rougeole	INSTITUT PASTEUR	2	1	2007
2007-05-30	1	2	2	2007-05-24	CAF	Measles/Rougeole	INSTITUT PASTEUR	2	1	2007
2007-06-05	1	2	2	2007-05-29	CAF	Measles/Rougeole	INSTITUT PASTEUR	2	1	2007
2007-06-21	1	2	2	2007-06-18	CAF	Measles/Rougeole	INSTITUT PASTEUR	2	1	2007
2007-06-21	1	2	2	2007-06-20	CAF	Measles/Rougeole	INSTITUT PASTEUR	2	1	2007
2007-06-29	1	2	2	2007-06-25	CAF	Measles/Rougeole	INSTITUT PASTEUR	2	1	2007
2007-07-05	2	2	2	2007-07-02	CAF	Measles/Rougeole	INSTITUT PASTEUR	2	1	2007
2007-07-05	1	2	2	2007-07-02	CAF	Measles/Rougeole	INSTITUT PASTEUR	2	1	2007
2007-08-02	1	1	2	2007-07-26	CAF	Measles/Rougeole	INSTITUT PASTEUR	2	1	2007
2007-08-08	1	2	2	2007-08-04	CAF	Measles/Rougeole	INSTITUT PASTEUR	2	1	2007
2007-08-08	1	2	2	2007-08-06	CAF	Measles/Rougeole	INSTITUT PASTEUR	2	1	2007
2007-08-14	1	2	2	2007-08-08	CAF	Measles/Rougeole	INSTITUT PASTEUR	2	1	2007
2007-08-16	1	2	2	2007-08-09	CAF	Measles/Rougeole	INSTITUT PASTEUR	2	1	2007
2007-08-14	1	2	2	2007-08-09	CAF	Measles/Rougeole	INSTITUT PASTEUR	2	1	2007
2007-08-14	1	2	2	2007-08-09	CAF	Measles/Rougeole	INSTITUT PASTEUR	2	1	2007
2007-08-23	1	2	2	2007-02-17	CAF	Measles/Rougeole	INSTITUT PASTEUR	2	1	2007
2007-08-23	1	2	2	2007-08-17	CAF	Measles/Rougeole	INSTITUT PASTEUR	2	1	2007
2007-08-23	1	2	2	2007-08-17	CAF	Measles/Rougeole	INSTITUT PASTEUR	2	1	2007
2007-08-30	1	2	2	2007-08-27	CAF	Measles/Rougeole	INSTITUT PASTEUR	2	1	2007
2007-08-30	1	2	2	2007-08-27	CAF	Measles/Rougeole	INSTITUT PASTEUR	2	1	2007
2007-08-30	1	2	2	2007-08-28	CAF	Measles/Rougeole	INSTITUT PASTEUR	2	1	2007
2007-09-13	1	2	2	2007-09-10	CAF	Measles/Rougeole	INSTIUTU PASTEUR	2	1	2007
2007-09-13	1	2	2	2007-09-12	CAF	Measles/Rougeole	INSTITUT PASTEUR	2	1	2007
2007-07-13	1	2	2	2007-07-09	CAF	Measles/Rougeole	INSTITUT PASTEUR	2	1	2007
2007-07-13	1	2	2	2007-07-09	CAF	Measles/Rougeole	RS4	2	1	2007
2007-07-13	1	2	2	2007-07-10	CAF	Measles/Rougeole	INSTITUT PASTEUR	3	1	2007
2007-07-13	1	2	2	2007-07-10	CAF	Measles/Rougeole	RS1	2	1	2007
2007-07-18	1	2	2	2007-07-13	CAF	Measles/Rougeole	INSTITUT PASTEUR	2	1	2007
2007-10-05	1	2	2	2007-10-01	CAF	Measles/Rougeole	INSTITUT PASTEUR	2	1	2007
2007-10-25	1	2	2	2007-10-23	CAF	Measles/Rougeole	INSTITUT PASTEUR	2	1	2007
2007-11-02	1	2	2	2007-10-29	CAF	Measles/Rougeole	INSTITUT PASTEUR	2	2	2007
2007-11-09	1	2	2	2007-11-02	CAF	Measles/Rougeole	INSTITUT PASTEUR	2	1	2007
2007-11-09	1	Missing	2	2007-11-05	CAF	Measles/Rougeole	INSTITUT PASTEUR	2	1	2007
2007-11-09	1	Missing	2	2007-11-06	CAF	Measles/Rougeole	INSTITUT PASTEUR	2	1	2007
2007-11-16	1	Missing	2	2007-11-10	CAF	Measles/Rougeole	INSTITUT PASTEUR	3	1	2007
2007-12-13	1	Missing	2	2007-12-13	CAF	Measles/Rougeole	INSTITUT PASTEUR	1	1	2007
2007-12-13	1	Missing	2	2007-12-13	CAF	Measles/Rougeole	INSTITUT PASTEUR	1	1	2007
2007-12-13	1	Missing	2	2007-12-13	CAF	Measles/Rougeole	INSTITUT PASTEUR	1	1	2007
2007-12-13	1	Missing	2	2007-12-13	CAF	Measles/Rougeole	INSTITUT PASTEUR	1	1	2007
2007-12-13	1	Missing	2	2007-12-13	CAF	Measles/Rougeole	INSTITUT PASTEUR	1	1	2007
2007-12-13	1	Missing	2	2007-12-13	CAF	Measles/Rougeole	INSTITUT PASTEUR	1	1	2007
2007-12-24	1	Missing	2	2007-12-19	CAF	Measles/Rougeole	INSTITUT PASTEUR	2	1	2007
2007-12-24	1	Missing	2	2007-12-20	CAF	Measles/Rougeole	INSTITUT PASREUR	2	1	2007
2007-12-27	1	Missing	2	2007-12-22	CAF	Measles/Rougeole	INSTITUT PASTEUR	2	1	2007
2007-12-27	1	Missing	2	2007-12-24	CAF	Measles/Rougeole	INSTITUT PASTEUR	2	1	2007
2007-12-27	1	Missing	2	2007-12-24	CAF	Measles/Rougeole	INSTITUT PASTEUR	2	1	2007
2008-03-03	1	2	2	2008-02-27	CAF	Measles/Rougeole	INSTITUT PASTEUR	2	1	2008
2008-03-12	1	2	2	2008-03-06	CAF	Measles/Rougeole	INSTITUT PASTEUR	2	1	2008
2008-03-12	1	2	2	2008-03-08	CAF	Measles/Rougeole	INSTITUT PASTEUR	2	1	2008
2008-03-12	1	2	2	2008-03-07	CAF	Measles/Rougeole	INSTITUT PASTEUR	2	1	2008
2008-03-12	1	2	2	2008-03-10	CAF	Measles/Rougeole	INSTITUT PASTEUR	2	1	2008
2008-03-12	1	2	2	2008-03-11	CAF	Measles/Rougeole	INSTITUT PASTEUR	2	1	2008
2008-03-18	1	2	2	2008-03-13	CAF	Measles/Rougeole	INSTITUT PASTEUR	2	1	2008
2008-03-18	1	2	2	2008-03-15	CAF	Measles/Rougeole	INSTITUT PASTEUR	2	1	2008
2008-03-20	1	2	2	2008-03-15	CAF	Measles/Rougeole	INSTITUT PASTEUR	2	1	2008
2008-03-20	1	2	2	2008-03-19	CAF	Measles/Rougeole	INSTITUT PASTEUR	2	1	2008
2008-03-20	1	2	2	2008-03-19	CAF	Measles/Rougeole	INSTITUT PASTEUR	2	1	2008
2008-03-20	1	2	2	2008-03-19	CAF	Measles/Rougeole	INSTITUT PASTEUR	2	1	2008
2008-03-20	1	2	2	2008-03-19	CAF	Measles/Rougeole	INSTITUT PASTEUR	2	1	2008
2008-03-20	1	2	2	2008-03-19	CAF	Measles/Rougeole	INSTITUT PASTEUR	2	1	2008
2008-04-08	1	2	2	2008-04-04	CAF	Measles/Rougeole	INSTITUT PASTEUR	2	1	2008
2008-04-08	1	2	2	2008-04-04	CAF	Measles/Rougeole	INSTITUT PASTEUR	2	1	2008
2008-04-14	1	2	2	2008-04-09	CAF	Measles/Rougeole	INSTITUT PASTEUR	2	1	2008
2008-04-14	1	2	2	2008-04-09	CAF	Measles/Rougeole	INSTITUT PASTEUR	2	1	2008
2008-04-14	1	2	2	2008-04-09	CAF	Measles/Rougeole	INSTITUT PASTEUR	2	1	2008
2008-04-14	1	2	2	2008-04-09	CAF	Measles/Rougeole	INSTITUT PASTEUR	2	1	2008
2008-04-14	1	2	2	2008-04-09	CAF	Measles/Rougeole	INSTITUT PASTEUR	2	1	2008
2008-04-25	1	2	2	2008-04-19	CAF	Measles/Rougeole	INSTITUT PASTEUR	2	1	2008
2008-05-02	1	2	2	2008-04-25	CAF	Measles/Rougeole	INSTITUT PASTEUR	2	1	2008
2008-05-02	1	2	2	2008-04-25	CAF	Measles/Rougeole	INSTITUT PASTEUR	2	1	2008
2008-05-07	1	2	2	2008-05-05	CAF	Measles/Rougeole	INSTITUT PASTEUR	2	1	2008
2008-05-14	1	2	2	2008-05-07	CAF	Measles/Rougeole	INSTITUT PASTEUR	2	1	2008
2008-05-14	1	2	2	2008-05-10	CAF	Measles/Rougeole	INSTITUT PASTEUR	2	1	2008
2008-05-20	1	1	2	2008-05-15	CAF	Measles/Rougeole	INSTITUT PASTEUR	2	1	2008
2008-05-23	1	2	2	2008-05-20	CAF	Measles/Rougeole	INSTITUT PASTEUR	2	1	2008
2008-05-29	1	2	2	2008-05-23	CAF	Measles/Rougeole	INSTIUTUT PASTEUR	2	1	2008
2008-05-29	1	2	2	2008-05-23	CAF	Measles/Rougeole	INSTITUT PASTEUR	2	1	2008
2008-06-04	1	2	2	2008-06-02	CAF	Measles/Rougeole	INSTITUT PASTEUR	2	2	2008
2008-08-06	1	2	2	2008-07-30	CAF	Measles/Rougeole	INSTITUT PASTEUR	2	1	2008
2008-08-06	1	2	2	2008-07-30	CAF	Measles/Rougeole	INSTITUT PASTEUR	2	1	2008
2008-08-06	1	2	2	2008-08-01	CAF	Measles/Rougeole	INSTITUT PASTEUR	2	1	2008
2008-08-08	1	2	2	2008-08-04	CAF	Measles/Rougeole	INSTITUT PASTEUR	2	1	2008
2008-08-08	1	2	2	2008-08-05	CAF	Measles/Rougeole	INSTITUT PASTEUR	2	1	2008
2008-08-08	1	2	2	2008-08-05	CAF	Measles/Rougeole	INSTITUT PASTEUR	2	1	2008
2008-08-08	1	2	2	2008-08-05	CAF	Measles/Rougeole	INSTITUT PASTEUR	1	1	2008
2008-08-08	1	Missing	2	2008-08-05	CAF	Measles/Rougeole	INSTITUT PASTEUR	2	1	2008
2008-08-08	1	2	2	2008-08-05	CAF	Measles/Rougeole	INSTITUT PASTEUR	1	1	2008
2008-08-08	1	2	2	2008-08-05	CAF	Measles/Rougeole	INSTITUT PASTEUR	1	1	2008
2008-08-08	1	2	2	2008-08-05	CAF	Measles/Rougeole	INSTITUT PASTEUR	1	1	2008
2008-08-11	1	2	2	2008-08-09	CAF	Measles/Rougeole	INSTITUT PASTEUR	1	1	2008
2008-08-11	1	2	2	2008-08-09	CAF	Measles/Rougeole	INSTITUT PASTEUR	1	1	2008
2008-08-11	1	2	2	2008-08-09	CAF	Measles/Rougeole	INSTITUT PASTEUR	2	1	2008
2008-08-11	1	2	2	2008-08-09	CAF	Measles/Rougeole	INSTITUT PASTEUR	2	1	2008
2008-08-11	1	2	2	2008-08-09	CAF	Measles/Rougeole	INSTITUT PASTEUR	2	1	2008
2008-08-11	1	2	2	2008-08-09	CAF	Measles/Rougeole	INSTITUT PASTEUR	2	1	2008
2008-08-18	1	2	2	2008-08-12	CAF	Measles/Rougeole	INSTITUT PASTEUR	2	1	2008
2008-08-18	1	2	2	2008-08-12	CAF	Measles/Rougeole	INSTITUT PASTEUR	2	1	2008
2008-08-20	1	2	2	2008-08-14	CAF	Measles/Rougeole	INSTITUT PASTEUR	2	1	2008
2008-08-28	1	2	2	2008-08-23	CAF	Measles/Rougeole	INSTITUT PASTEUR	2	1	2008
2008-09-04	1	2	2	2008-08-28	CAF	Measles/Rougeole	INSTITUT PASTEUR	3	1	2008
2008-09-04	1	2	2	2008-08-29	CAF	Measles/Rougeole	INSTITUT PASTEUR	2	1	2008
2008-09-15	1	2	2	2008-09-03	CAF	Measles/Rougeole	INSTITUT PASTEUR	2	1	2008
2008-09-15	1	2	2	2008-09-11	CAF	Measles/Rougeole	INSTITUT PASTEUR	2	1	2008
2008-09-15	1	2	2	2008-09-11	CAF	Measles/Rougeole	INSTITUT PASTEUR	2	1	2008
2008-09-25	1	2	2	2008-09-19	CAF	Measles/Rougeole	INSTITUT PASTEUR	3	1	2008
2008-09-25	1	2	2	2008-09-22	CAF	Measles/Rougeole	INSTITUT PASTEUR	2	1	2008
2008-09-23	1	2	2	2008-09-23	CAF	Measles/Rougeole	INSTITUT PASTEUR	2	1	2008
2008-10-15	1	2	2	2008-10-09	CAF	Measles/Rougeole	INSTITUT PASTEUR	2	1	2008
2008-10-15	1	2	2	2008-10-14	CAF	Measles/Rougeole	INSTITUT PASTEUR	2	1	2008
2008-10-16	1	2	2	2008-10-14	CAF	Measles/Rougeole	INSTITUT PASTEUR	2	1	2008
2008-10-16	1	2	2	2008-10-15	CAF	Measles/Rougeole	INSTITUT PASTEUR	2	2	2008
2008-10-27	Missing	2	2	2008-10-20	CAF	Measles/Rougeole	INSTITUT PASTEUR	2	1	2008
2008-10-27	1	2	2	2008-10-27	CAF	Measles/Rougeole	INSTITUT PASTEUR	2	1	2008
2008-11-13	1	2	2	2008-11-07	CAF	Measles/Rougeole	INSTITUT PASTEUR	2	1	2008
2008-11-13	1	2	2	2008-11-12	CAF	Measles/Rougeole	INSTITUT PASTEUR	2	1	2008
2008-11-19	1	2	2	2008-11-13	CAF	Measles/Rougeole	INSTITUT PASTEUR	3	1	2008
2008-11-18	1	2	2	2008-11-14	CAF	Measles/Rougeole	INSTITUT PASTEUR	1	1	2008
2008-11-26	1	2	2	2008-11-20	CAF	Measles/Rougeole	INSTITUT PASTEUR	2	1	2008
2008-11-26	1	2	2	2008-11-25	CAF	Measles/Rougeole	INSTITUT PASTEUR	2	1	2008
2008-12-05	1	2	2	2008-12-02	CAF	Measles/Rougeole	INSTITUT PASTEUR	2	1	2008
2008-12-10	1	2	2	2008-12-08	CAF	Measles/Rougeole	INSTITUT PASTEUR	2	1	2008
2008-12-11	1	2	2	2008-12-10	CAF	Measles/Rougeole	INSTITUT PASTEUR	2	1	2008
2008-12-16	1	2	2	2008-12-12	CAF	Measles/Rougeole	INSTITUT PASTEUR	2	1	2008
2008-12-16	1	2	2	2008-12-13	CAF	Measles/Rougeole	INSTITUT PASTEUR	2	1	2008
2008-12-16	1	2	2	2008-12-15	CAF	Measles/Rougeole	INSTITUT PASTEUR	2	1	2008
2008-12-17	1	2	2	2008-12-16	CAF	Measles/Rougeole	INSTITUT PASTEUR	2	1	2008
2008-12-30	1	2	2	2008-12-26	CAF	Measles/Rougeole	INSTITUT PASTEUR	3	1	2008
2008-12-30	1	2	2	2008-12-26	CAF	Measles/Rougeole	INSTITUT PASTEUR	2	1	2008
2008-12-30	1	2	2	2008-12-26	CAF	Measles/Rougeole	INSTITUT PASTEUR	2	1	2008
2008-12-30	1	2	2	2008-12-26	CAF	Measles/Rougeole	INSTITUT PASTEUR	2	1	2008
2008-12-30	1	2	2	2008-12-26	CAF	Measles/Rougeole	INSTITUT PASTEUR	2	1	2008
2008-12-30	1	2	2	2008-12-29	CAF	Measles/Rougeole	INSTITUT PASTEUR	1	1	2008
2008-12-30	1	2	2	2008-12-29	CAF	Measles/Rougeole	INSTITUT PASTEUR	2	1	2008
2008-12-30	1	2	2	2008-12-29	CAF	Measles/Rougeole	INSTITUT PASTEUR	2	1	2008
2008-12-30	1	2	2	2008-12-30	CAF	Measles/Rougeole	INSTITUT PASTEUR	1	1	2008
2008-12-30	1	2	2	2008-12-30	CAF	Measles/Rougeole	INSTITUT PASTEUR	2	1	2008
2009-01-05	1	2	2	2008-12-31	CAF	Measles/Rougeole	INSTITUT PASTEUR	1	1	2008
2009-01-05	1	2	2	2009-01-03	CAF	Measles/Rougeole	INSTITUT PASTEUR	1	1	2009
2009-01-09	1	2	2	2009-01-05	CAF	Measles/Rougeole	INSTITUT PASTEUR	2	1	2009
2009-01-09	1	2	2	2009-01-06	CAF	Measles/Rougeole	INSTITUT PASTEUR	2	1	2009
2009-01-28	1	2	2	2009-01-27	CAF	Measles/Rougeole	INSTITUT PASTEUR	2	1	2009
2009-02-23	1	2	2	2009-02-20	CAF	Measles/Rougeole	INSTITUT PASTEUR	2	1	2009
2009-03-16	1	2	2	2009-03-12	CAF	Measles/Rougeole	INSTITUT PASTEUR	2	1	2009
2009-03-16	1	2	2	2009-03-12	CAF	Measles/Rougeole	INSTITUT PASTEUR	2	2	2009
2009-03-16	1	2	2	2009-03-12	CAF	Measles/Rougeole	INSTITUT PASTEUR	2	2	2009
2009-03-16	1	2	2	2009-03-12	CAF	Measles/Rougeole	INSTITUT PASTEUR	2	2	2009
2009-03-16	1	2	2	2009-03-12	CAF	Measles/Rougeole	INSTITUT PASTEUR	2	2	2009
2009-03-16	1	2	2	2009-03-12	CAF	Measles/Rougeole	INSTITUT PASTEUR	2	1	2009
2009-03-16	1	1	2	2009-03-12	CAF	Measles/Rougeole	INSTITUT PASTEUR	2	1	2009
2009-03-16	1	2	2	2009-03-12	CAF	Measles/Rougeole	INSTITUT PASTEUR	2	2	2009
2009-03-16	1	2	2	2009-03-16	CAF	Measles/Rougeole	INSTITUT PASTEUR	2	1	2009
2009-03-24	1	2	2	2009-03-16	CAF	Measles/Rougeole	INSTITUT PASTEUR	2	1	2009
2009-03-23	1	1	2	2009-03-23	CAF	Measles/Rougeole	INSTITUT PASTEUR	1	1	2009
2009-03-29	1	2	2	2009-03-23	CAF	Measles/Rougeole	INSTITUT PASTEUR	2	1	2009
2009-03-29	1	1	2	2009-03-26	CAF	Measles/Rougeole	INSTITUT PASTEUR	2	1	2009
2009-04-21	1	2	2	2009-04-07	CAF	Measles/Rougeole	INSTITUT PASTEUR	2	1	2009
2009-04-21	1	2	2	2009-04-17	CAF	Measles/Rougeole	INSTITUT PASTEUR	1	1	2009
2009-06-06	1	2	2	2009-06-02	CAF	Measles/Rougeole	INSTITUT PASTEUR	2	1	2009
2009-06-06	1	2	2	2009-06-02	CAF	Measles/Rougeole	INSTITUT PASTEUR	2	1	2009
2009-05-19	1	2	2	2009-05-15	CAF	Measles/Rougeole	INSTITUT PASTEUR	2	1	2009
2009-05-20	1	2	2	2009-05-15	CAF	Measles/Rougeole	INSTITUT PASTEUR	3	1	2009
2009-05-20	1	2	2	2009-05-15	CAF	Measles/Rougeole	INSTITUT PASTEUR	2	1	2009
2009-05-20	1	2	2	2009-05-15	CAF	Measles/Rougeole	INSTITUT PASTEUR	2	1	2009
2009-05-28	1	2	2	2009-05-26	CAF	Measles/Rougeole	INSTITUT PASTEUR	2	1	2009
2009-06-17	1	2	2	2009-06-11	CAF	Measles/Rougeole	INSTITUT PASTEUR	2	1	2009
2009-06-17	1	2	2	2009-06-12	CAF	Measles/Rougeole	INSTITUT PASTEUR	2	1	2009
2009-02-23	1	2	2	2009-02-18	CAF	Measles/Rougeole	INSTITUT PASTEUR	1	1	2009
2009-02-12	1	2	2	2009-02-09	CAF	Measles/Rougeole	INSTITUT PASTEUR	1	1	2009
2009-02-12	1	2	2	2009-02-11	CAF	Measles/Rougeole	INSTITUT PASTEUR	2	1	2009
2009-02-17	1	2	2	2009-02-12	CAF	Measles/Rougeole	INSTITUT PASTEUR	1	1	2009
2009-02-17	1	2	2	2009-02-16	CAF	Measles/Rougeole	INSTITUT PASTEUR	2	1	2009
2009-02-17	1	2	2	2009-02-16	CAF	Measles/Rougeole	INSTITUT PASTEUR	2	1	2009
2009-02-17	1	2	2	2009-02-16	CAF	Measles/Rougeole	INSTITUT PASTEUR	2	1	2009
2009-02-23	1	2	2	2009-02-20	CAF	Measles/Rougeole	INSTITUT PASTEUR	2	1	2009
2009-02-23	1	2	2	2009-02-20	CAF	Measles/Rougeole	INSTITUT PASTEUR	1	1	2009
2009-02-23	1	2	2	2009-02-20	CAF	Measles/Rougeole	INSTITUT PASTEUR	2	1	2009
2009-03-03	1	2	2	2009-02-25	CAF	Measles/Rougeole	INSTITUT PASTEUR	2	1	2009
2009-03-09	1	2	2	2009-03-04	CAF	Measles/Rougeole	INSTITUT PASTEUR	2	1	2009
2009-03-09	1	2	2	2009-03-04	CAF	Measles/Rougeole	INSTITUT PASTEUR	2	1	2009
2009-03-09	1	2	2	2009-03-04	CAF	Measles/Rougeole	INSTITUT PASTEUR	2	1	2009
2009-03-09	1	2	2	2009-03-04	CAF	Measles/Rougeole	INSTITUT PASTEUR	2	1	2009
2009-03-09	1	2	2	2009-03-04	CAF	Measles/Rougeole	INSTITUT PASTEUR	2	1	2009
2009-03-09	1	2	2	2009-03-04	CAF	Measles/Rougeole	INSTITUT PASTEUR	2	1	2009
2009-03-09	1	2	2	2009-03-04	CAF	Measles/Rougeole	INSTITUT PASTEUR	2	1	2009
2009-03-09	1	2	2	2009-03-06	CAF	Measles/Rougeole	INSTITUT PASTEUR	2	1	2009
2009-03-09	1	2	2	2009-03-05	CAF	Measles/Rougeole	INSTITUT PASTEUR	2	1	2009
2009-03-09	1	2	2	2009-03-05	CAF	Measles/Rougeole	INSTITUT PASTEUR	2	1	2009
2009-03-09	1	2	2	2009-03-06	CAF	Measles/Rougeole	INSTITUT PASTEUR	2	1	2009
2009-02-23	1	2	2	2009-02-18	CAF	Measles/Rougeole	INSTITUT PASTEUR	2	1	2009
2009-02-23	1	2	2	2009-02-20	CAF	Measles/Rougeole	INSTITUT PASTEUR	2	1	2009
2009-02-23	1	2	Missing	2009-02-20	CAF	Measles/Rougeole	INSTITUT PASTEUR	2	1	2009
2009-02-23	1	1	2	2009-02-20	CAF	Measles/Rougeole	INSTITUT PASTEUR	1	1	2009
2009-02-23	1	2	2	2009-02-20	CAF	Measles/Rougeole	INSTITUT PASTEUR	2	1	2009
2009-03-09	1	2	2	2009-03-06	CAF	Measles/Rougeole	INSTITUT PASTEUR	2	1	2009
2009-03-09	1	2	2	2009-03-09	CAF	Measles/Rougeole	INSTITUT PASTEUR	2	2	2009
2009-07-13	1	2	2	2009-07-06	CAF	Measles/Rougeole	INSTITUT PASTEUR	2	1	2009
2009-07-13	1	2	2	2009-07-06	CAF	Measles/Rougeole	INSTITUT PASTEUR	2	1	2009
2009-07-13	1	2	2	2009-07-08	CAF	Measles/Rougeole	INSTITUT PASTEUR	2	1	2009
2009-07-15	1	2	2	2009-07-13	CAF	Measles/Rougeole	INSTITUT PASTEUR	2	1	2009
2009-07-16	1	2	2	2009-07-13	CAF	Measles/Rougeole	INSTITUT PASTEUR	1	1	2009
2009-07-16	1	2	2	2009-07-13	CAF	Measles/Rougeole	INSTITUT PASTEUR	2	1	2009
2009-07-16	1	2	2	2009-07-15	CAF	Measles/Rougeole	INSTITUT PASTEUR	1	1	2009
2009-07-16	1	2	2	2009-07-15	CAF	Measles/Rougeole	INSTITUT PASTEUR	2	1	2009
2009-07-21	1	2	2	2009-07-16	CAF	Measles/Rougeole	INSTITUT PASTEUR	1	1	2009
2009-08-04	1	2	2	2009-07-29	CAF	Measles/Rougeole	INSTITUT PASTEUR	2	1	2009
2009-08-10	1	2	2	2009-08-05	CAF	Measles/Rougeole	INSTITUT PASTEUR	2	1	2009
2009-08-24	1	2	2	2009-08-17	CAF	Measles/Rougeole	INSTITUT PASTEUR	2	1	2009
2009-08-21	1	2	2	2009-08-18	CAF	Measles/Rougeole	INSTITUT PASTEUR	2	1	2009
2009-08-21	1	2	2	2009-08-21	CAF	Measles/Rougeole	INSTITUT PASTEUR	2	1	2009
2009-09-02	1	2	2	2009-08-26	CAF	Measles/Rougeole	INSTITUT PASTEUR	2	1	2009
2009-09-02	1	2	2	2009-08-28	CAF	Measles/Rougeole	INSTITUT PASTEUR	2	1	2009
2009-09-02	1	2	2	2009-08-28	CAF	Measles/Rougeole	INSTITUT PASTEUR	2	1	2009
2009-09-02	1	2	2	2009-08-28	CAF	Measles/Rougeole	INSTITUT PASTEUR	2	1	2009
2009-09-02	1	2	2	2009-08-28	CAF	Measles/Rougeole	INSTITUT PASTEUR	2	1	2009
2009-09-02	1	2	2	2009-08-31	CAF	Measles/Rougeole	INSTITUT PASTEUR	2	1	2009
2009-09-08	1	2	2	2009-09-03	CAF	Measles/Rougeole	INSTITUT PASTEUR	1	1	2009
2009-09-08	1	2	2	2009-09-04	CAF	Measles/Rougeole	INSTITUT PASTEUR	2	1	2009
2009-09-15	1	2	2	2009-09-10	CAF	Measles/Rougeole	INSTITUT PASTEUR	2	1	2009
2009-09-23	1	2	2	2009-09-17	CAF	Measles/Rougeole	INSTITUT PASTEUR	2	1	2009
2009-09-23	1	2	2	2009-09-17	CAF	Measles/Rougeole	INSTITUT PASTEUR	2	1	2009
2009-09-30	1	2	2	2009-09-23	CAF	Measles/Rougeole	INSTITUT PASTEUR	2	1	2009
2009-10-12	1	2	2	2009-10-05	CAF	Measles/Rougeole	Institut pasteur	2	1	2009
2009-10-08	1	2	Missing	2009-10-05	CAF	Measles/Rougeole	Institut pasteur	2	1	2009
2009-10-08	1	2	2	2009-10-06	CAF	Measles/Rougeole	INSTITUT PASTEUR	2	2	2009
2009-10-15	1	2	2	2009-10-10	CAF	Measles/Rougeole	INSTITUT PASTEUR	2	1	2009
2009-05-28	1	2	2	2009-05-26	CAF	Measles/Rougeole	INSTITUT PASTEUR	2	2	2009
2009-10-28	1	2	2	2009-10-26	CAF	Measles/Rougeole	INSTITUT PASTEUR	2	1	2009
2009-11-02	1	2	2	2009-10-30	CAF	Measles/Rougeole	INSTITUT PASTEUR	2	1	2009
2009-11-20	1	2	2	2009-11-17	CAF	Measles/Rougeole	INSTITUT PASTEUR	2	1	2009
2009-11-26	1	2	2	2009-11-20	CAF	Measles/Rougeole	INSTITUT PASTEUR	2	1	2009
2009-11-26	1	2	2	2009-11-23	CAF	Measles/Rougeole	INSTITUT PASTEUR	2	1	2009
2009-11-30	1	2	2	2009-11-26	CAF	Measles/Rougeole	INSTITUT PASTEUR	2	1	2009
2009-12-03	1	2	2	2009-11-30	CAF	Measles/Rougeole	INSTITUT PASTEUR	2	1	2009
2009-12-03	1	2	2	2009-12-02	CAF	Measles/Rougeole	INSTITUT PASTEUR	2	1	2009
2009-12-03	1	2	2	2009-12-02	CAF	Measles/Rougeole	INSTITUT PASTEUR	2	1	2009
2009-12-03	1	2	2	2009-12-02	CAF	Measles/Rougeole	INSTITUT PASTEUR	2	1	2009
2009-12-10	1	2	2	2009-12-07	CAF	Measles/Rougeole	INSTITUT PASTEUR	2	1	2009
2009-12-10	1	2	2	2009-12-08	CAF	Measles/Rougeole	INSTITUT PASTEUR	2	1	2009
2009-12-10	1	2	2	2009-12-08	CAF	Measles/Rougeole	INSTITUT PASTEUR	2	1	2009
2009-12-10	1	2	2	2009-12-10	CAF	Measles/Rougeole	INSTITUT PASTEUR	2	1	2009
2009-12-29	1	2	2	2009-12-23	CAF	Measles/Rougeole	INSTITUT PASTEUR	2	1	2009
2010-01-08	1	2	2	2010-01-05	CAF	Measles/Rougeole	INSTITUT PASTEUR	2	1	2010
2010-01-13	1	2	2	2010-01-11	CAF	Measles/Rougeole	INSTITUT PASTEUR	2	1	2010
2010-01-15	1	2	2	2010-01-11	CAF	Measles/Rougeole	INSTITUT PASTEUR	2	1	2010
2010-01-13	1	2	2	2010-01-11	CAF	Measles/Rougeole	INSTITUT PASTEUR	2	1	2010
2010-01-13	1	2	2	2010-01-11	CAF	Measles/Rougeole	INSTITUT PASTEUR	2	1	2010
2010-01-28	1	2	2	2010-01-25	CAF	Measles/Rougeole	INSTITUT PASTEUR	2	1	2010
2010-02-05	1	2	2	2010-02-03	CAF	Measles/Rougeole	INSTITUT PASTEUR	2	1	2010
2010-02-08	1	2	2	2010-02-04	CAF	Measles/Rougeole	INSTITUT PASTEUR	2	1	2010
2010-02-12	1	2	2	2010-02-08	CAF	Measles/Rougeole	INSTITUT PASTEUR	2	1	2010
2010-02-12	1	2	2	2010-02-10	CAF	Measles/Rougeole	INSTITUT PASTEUR	2	1	2010
2010-02-16	1	2	2	2010-02-11	CAF	Measles/Rougeole	INSTITUT PASTEUR	2	1	2010
2010-02-26	1	2	2	2010-02-22	CAF	Measles/Rougeole	INSTITUT PASTEUR	2	1	2010
2010-02-26	1	2	2	2010-02-24	CAF	Measles/Rougeole	INSTITUT PASTEUR	2	1	2010
2010-02-26	1	2	2	2010-02-24	CAF	Measles/Rougeole	INSTITUT PASTEUR	2	1	2010
2010-02-26	1	2	2	2010-02-24	CAF	Measles/Rougeole	INSTITUT PASTEUR	2	1	2010
2010-02-26	1	2	2	2010-02-24	CAF	Measles/Rougeole	INSTITUT PASTEUR	2	1	2010
2010-02-26	1	2	2	2010-02-24	CAF	Measles/Rougeole	INSTITUT PASTEUR	2	1	2010
2010-03-08	1	2	2	2010-03-03	CAF	Measles/Rougeole	INSTITUT PASTEUR	2	1	2010
2010-03-08	1	2	2	2010-03-03	CAF	Measles/Rougeole	INSTITUT PASTEUR	2	1	2010
2010-03-15	1	2	2	2010-03-05	CAF	Measles/Rougeole	INSTITUT PASTEUR	2	1	2010
2010-03-15	1	2	2	2010-03-08	CAF	Measles/Rougeole	INSTITUT PASTEUR	2	1	2010
2010-03-16	1	2	2	2010-03-11	CAF	Measles/Rougeole	INSTITUT PASTEUR	2	1	2010
2010-03-19	1	2	2	2010-03-16	CAF	Measles/Rougeole	INSTITUT PASTEUR	2	1	2010
2010-03-19	1	2	2	2010-03-16	CAF	Measles/Rougeole	INSTITUT PASTEUR	2	1	2010
2010-03-19	1	2	2	2010-03-16	CAF	Measles/Rougeole	INSTITUT PASTEUR	2	1	2010
2010-03-19	1	2	2	2010-03-16	CAF	Measles/Rougeole	INSTITUT PASTEUR	2	1	2010
2010-03-19	1	2	2	2010-03-16	CAF	Measles/Rougeole	INSTITUT PASTEUR	2	1	2010
2010-03-19	1	2	2	2010-03-16	CAF	Measles/Rougeole	INSTITUT PASTEUR	2	1	2010
2010-03-19	1	2	2	2010-03-16	CAF	Measles/Rougeole	INSTITUT PASTEUR	2	1	2010
2010-03-24	1	2	2	2010-03-18	CAF	Measles/Rougeole	INSTITUT PASTEUR	2	1	2010
2010-03-23	1	2	2	2010-03-19	CAF	Measles/Rougeole	INSTITUT PASTEUR	2	1	2010
2010-03-24	1	2	2	2010-03-19	CAF	Measles/Rougeole	INSTITUT PASTEUR	2	1	2010
2010-03-24	1	2	2	2010-03-20	CAF	Measles/Rougeole	INSTITUT PASTEUR	2	1	2010
2010-04-01	1	2	2	2010-03-30	CAF	Measles/Rougeole	INSTITUT PASTEUR	2	1	2010
2010-04-01	1	2	2	2010-03-26	CAF	Measles/Rougeole	INSTITUT PASTEUR	1	1	2010
2010-04-09	1	2	2	2010-04-06	CAF	Measles/Rougeole	INSTITUT PASTEUR	2	1	2010
2010-04-09	1	2	2	2010-04-07	CAF	Measles/Rougeole	INSTITUT PASTEUR	2	1	2010
2010-04-09	1	2	2	2010-04-07	CAF	Measles/Rougeole	INSTITUT PASTEUR	2	1	2010
2010-04-16	1	2	2	2010-04-12	CAF	Measles/Rougeole	INSTITUT PASTEUR	2	1	2010
2010-04-27	1	2	2	2010-04-23	CAF	Measles/Rougeole	INSTITUT PASTEUR	2	1	2010
2010-04-27	1	2	2	2010-04-24	CAF	Measles/Rougeole	INSTITUT PASTEUR	2	1	2010
2010-05-11	1	2	2	2010-05-05	CAF	Measles/Rougeole	INSTITUT PASTEUR	2	1	2010
2010-05-11	1	2	2	2010-05-06	CAF	Measles/Rougeole	INSTITUT PASTEUR	2	1	2010
2010-05-11	1	2	2	2010-05-06	CAF	Measles/Rougeole	INSTITUT PASTEUR	2	1	2010
2010-05-11	1	2	2	2010-05-06	CAF	Measles/Rougeole	INSTITUT PASTEUR	2	1	2010
2010-05-11	1	2	2	2010-05-06	CAF	Measles/Rougeole	INSTITUT PASTEUR	2	1	2010
2010-05-11	1	2	2	2010-05-07	CAF	Measles/Rougeole	INSTITUT PASTEUR	2	1	2010
2010-05-14	1	2	2	2010-05-10	CAF	Measles/Rougeole	INSTITUT PASTEUR	2	1	2010
2010-05-20	1	Missing	2	2010-05-14	CAF	Measles/Rougeole	INSTITUT PASTEUR	2	1	2010
2010-05-20	1	2	2	2010-05-14	CAF	Measles/Rougeole	INSTITU PASTEUR	2	1	2010
2010-05-20	1	2	2	2010-05-17	CAF	Measles/Rougeole	INSTITUT PASTEUR	2	1	2010
2010-05-20	1	2	2	2010-05-17	CAF	Measles/Rougeole	INSTITUT PASTEUR	2	1	2010
2010-05-20	1	2	2	2010-05-17	CAF	Measles/Rougeole	INSTITUT PASTEUR	2	1	2010
2010-05-20	1	2	2	2010-05-17	CAF	Measles/Rougeole	INSTITUT PASTEUR	2	1	2010
2010-05-20	1	2	2	2010-05-17	CAF	Measles/Rougeole	INSTITUT PASTEUR	2	1	2010
2010-05-25	1	2	2	2010-05-21	CAF	Measles/Rougeole	INSTITUT PASTEUR	2	1	2010
2010-05-25	1	2	2	2010-05-21	CAF	Measles/Rougeole	INSTITUT PASTEUR	2	1	2010
2010-06-01	1	2	2	2010-05-26	CAF	Measles/Rougeole	INSTITUT PASTEUR	2	1	2010
2010-06-01	1	2	2	2010-05-28	CAF	Measles/Rougeole	INSTITUT PASTEUR	2	1	2010
2007-01-31	1	2	2	2007-01-26	CAF	Measles/Rougeole	INSTITUT PASTEUR	2	1	2007
2007-01-31	1	2	1	2007-01-26	CAF	Measles/Rougeole	INSTITUT PASTEUR	2	1	2007
2007-01-31	1	2	2	2007-01-27	CAF	Measles/Rougeole	INSTITUT PASTEUR	2	1	2007
2007-02-01	1	2	2	2007-01-29	CAF	Measles/Rougeole	INSTITUT PASTEUR	2	1	2007
2007-02-01	1	2	2	2007-01-29	CAF	Measles/Rougeole	INSTITUT PASTEUR	2	1	2007
2007-02-01	1	2	2	2007-01-29	CAF	Measles/Rougeole	INSTITUT PASTEUR	2	1	2007
2007-02-01	1	2	Missing	2007-01-29	CAF	Measles/Rougeole	INSTITUT PASTEUR	2	1	2007
2007-02-01	1	Missing	2	2007-01-29	CAF	Measles/Rougeole	INSTITUT PASTEUR	2	1	2007
2007-02-01	1	2	2	2007-01-29	CAF	Measles/Rougeole	INSTITUT PASTEUR	2	1	2007
2007-02-01	1	2	2	2007-01-29	CAF	Measles/Rougeole	INSTITUT PASTEUR	2	1	2007
2007-02-01	1	2	Missing	2007-01-29	CAF	Measles/Rougeole	INSTITUT PASTEUR	2	1	2007
2007-01-31	1	2	2	2007-01-30	CAF	Measles/Rougeole	INSTITUT PASTEUR	2	1	2007
2007-02-01	1	2	Missing	2007-01-30	CAF	Measles/Rougeole	INSTITUT PASTEUR	2	1	2007
2007-02-06	1	2	2	2007-02-02	CAF	Measles/Rougeole	INSTITUT PASTEUR	2	1	2007
2007-02-12	1	2	2	2007-02-05	CAF	Measles/Rougeole	INSTITUT PASTEUR	2	1	2007
2007-02-08	1	2	2	2007-02-05	CAF	Measles/Rougeole	INSTITUT PASTEUR	2	1	2007
2010-06-07	1	2	2	2010-06-02	CAF	Measles/Rougeole	INSTITUT PASTEUR	2	1	2010
2010-06-07	1	2	Missing	2010-06-03	CAF	Measles/Rougeole	INSTITUT PASTEUR	2	1	2010
2010-06-10	1	2	2	2010-06-07	CAF	Measles/Rougeole	INSTITUT PASTEUR	2	1	2010
2010-06-10	1	2	2	2010-06-07	CAF	Measles/Rougeole	INSTITUT PASTEUR	2	1	2010
2010-06-09	1	Missing	2	2010-06-08	CAF	Measles/Rougeole	INSTITUT PASTEUR	2	1	2010
2010-06-10	1	2	2	2010-06-09	CAF	Measles/Rougeole	INSTITUT PASTEUR	2	1	2010
2010-06-21	1	2	2	2010-06-17	CAF	Measles/Rougeole	INSTITUT PASTEUR	2	1	2010
2010-06-23	1	2	2	2010-06-21	CAF	Measles/Rougeole	INSTITUT PASTEUR	2	1	2010
2010-07-02	1	2	2	2010-06-28	CAF	Measles/Rougeole	INSTITUT PASTEUR	2	1	2010
2010-07-02	1	2	2	2010-06-28	CAF	Measles/Rougeole	INSTITUT PASTEUR	2	1	2010
2010-07-02	1	2	2	2010-06-25	CAF	Measles/Rougeole	INSTITUT PASTEUR	2	1	2010
2010-07-19	1	2	2	2010-07-05	CAF	Measles/Rougeole	INSTITUT PASTEUR	2	1	2010
2010-07-19	1	2	2	2010-07-16	CAF	Measles/Rougeole	INSTITUT PASTEUR	2	1	2010
2010-07-26	1	2	2	2010-07-22	CAF	Measles/Rougeole	INSTITUT PASTEUR	2	1	2010
2010-08-09	1	2	2	2010-08-02	CAF	Measles/Rougeole	INSTITUT PASTEUR	2	1	2010
2010-08-09	1	2	2	2010-08-06	CAF	Measles/Rougeole	INSTITUT PASTEUR	2	1	2010
2010-08-17	1	2	2	2010-08-11	CAF	Measles/Rougeole	INSTITUT PASTEUR	2	1	2010
2010-08-24	1	2	2	2010-08-19	CAF	Measles/Rougeole	INSTITUT PASTEUR	2	1	2010
2010-08-24	1	2	2	2010-08-19	CAF	Measles/Rougeole	INSTITUT PASTEUR	2	1	2010
2010-08-24	1	2	2	2010-08-20	CAF	Measles/Rougeole	INSTITUT PASTEUR	2	1	2010
2010-09-03	1	2	2	2010-08-30	CAF	Measles/Rougeole	INSTITUT PASTEUR	2	1	2010
2011-03-22	1	2	2	2011-03-18	CAF	Measles/Rougeole	INSTITUT PASTEUR	1	1	2011
2011-03-22	1	2	2	2011-03-18	CAF	Measles/Rougeole	INSTITUT PASTEUR	2	1	2011
2011-03-22	1	2	2	2011-03-18	CAF	Measles/Rougeole	INSTITUT PASTEUR	1	1	2011
2011-03-22	1	2	2	2011-03-18	CAF	Measles/Rougeole	INSTITUT PASTEUR	1	1	2011
2011-03-22	1	2	2	2011-03-18	CAF	Measles/Rougeole	INSTITUT PASTEUR	1	1	2011
2011-03-22	1	2	2	2011-03-18	CAF	Measles/Rougeole	INSTITUT PASTEUR	1	1	2011
2011-03-22	1	2	2	2011-03-18	CAF	Measles/Rougeole	INSTITUT PASTEUR	1	1	2011
2011-03-25	1	2	2	2011-03-22	CAF	Measles/Rougeole	INSTITUT PASTEUR	1	1	2011
2011-03-30	1	2	2	2011-03-25	CAF	Measles/Rougeole	INSTITUT PASTEUR	1	1	2011
2011-03-30	1	1	2	2011-03-25	CAF	Measles/Rougeole	INSTITUT PASTEUR	1	1	2011
2011-03-30	1	1	2	2011-03-25	CAF	Measles/Rougeole	INSTITUT PASTEUR	1	1	2011
2011-03-30	1	1	2	2011-03-25	CAF	Measles/Rougeole	INSTITUT PASTEUR	1	1	2011
2011-03-30	1	1	2	2011-03-25	CAF	Measles/Rougeole	INSTITUT PASTEUR	1	1	2011
2011-03-30	1	1	2	2011-03-25	CAF	Measles/Rougeole	INSTITUT PASTEUR	1	1	2011
2011-03-31	1	1	2	2011-03-25	CAF	Measles/Rougeole	INSTITUT PASTEUR	1	1	2011
2011-04-05	1	1	2	2011-04-01	CAF	Measles/Rougeole	INSTITUT PASTEUR	1	1	2011
2011-04-05	1	1	2	2011-04-01	CAF	Measles/Rougeole	INSTITUT PASTEUR	1	1	2011
2010-11-03	1	2	2	2010-09-10	CAF	Measles/Rougeole	INSTITUT PASTEUR	2	1	2010
2010-11-03	1	2	2	2010-10-18	CAF	Measles/Rougeole	INSTITUT PASTEUR	2	1	2010
2010-11-02	1	2	2	2010-10-20	CAF	Measles/Rougeole	INSTITUT PASTEUR	2	1	2010
2010-11-02	1	2	2	2010-10-21	CAF	Measles/Rougeole	INSTITUT PASTEUR	1	1	2010
2010-11-02	1	2	2	2010-10-26	CAF	Measles/Rougeole	INSTITUT PASTEUR	2	1	2010
2010-11-24	1	2	2	2010-11-19	CAF	Measles/Rougeole	INSTITUT PASTEUR	2	1	2010
2010-11-30	1	2	2	2010-11-25	CAF	Measles/Rougeole	INSTITUT PASTEUR	2	1	2010
2010-11-30	1	2	2	2010-11-27	CAF	Measles/Rougeole	INSTITUT PASTEUR	2	1	2010
2010-12-10	1	2	2	2010-12-06	CAF	Measles/Rougeole	INSTITUT PASTEUR	2	1	2010
2010-12-29	1	2	2	2010-12-24	CAF	Measles/Rougeole	INSTITUT PASTEUR	2	1	2010
2010-12-29	1	2	2	2010-12-27	CAF	Measles/Rougeole	INSTITUT PASTEUR	2	1	2010
2010-12-29	1	2	2	2010-12-27	CAF	Measles/Rougeole	INSTITUT PASTEUR	2	1	2010
2010-12-29	1	2	2	2010-12-27	CAF	Measles/Rougeole	INSTITUT PASTEUR	2	1	2010
2010-12-29	1	2	2	2010-12-27	CAF	Measles/Rougeole	INSTITUT PASTEUR	2	1	2010
2011-01-03	1	2	2	2010-12-29	CAF	Measles/Rougeole	INSTITUT PASTEUR	2	1	2010
2011-01-05	1	2	2	2011-01-02	CAF	Measles/Rougeole	INSTITUT PASTEUR	2	1	2011
2011-01-05	1	2	2	2011-01-02	CAF	Measles/Rougeole	INSTITUT PASTEUR	2	1	2011
2011-01-05	1	2	2	2011-01-02	CAF	Measles/Rougeole	INSTITUT PASTEUR	2	1	2011
2011-01-28	1	2	2	2011-01-25	CAF	Measles/Rougeole	INSTITUT PASTEUR	2	1	2011
2011-02-11	1	2	2	2011-02-08	CAF	Measles/Rougeole	INSTITUT PASTEUR	3	1	2011
2011-02-11	1	2	2	2011-02-09	CAF	Measles/Rougeole	INSTITUT PASTEUR	2	1	2011
2011-02-18	1	2	2	2011-02-16	CAF	Measles/Rougeole	INSTITUT PASTEUR	2	1	2011
2011-02-18	1	2	2	2011-02-16	CAF	Measles/Rougeole	INSTITUT PASTEUR	2	1	2011
2011-02-18	1	2	2	2011-02-17	CAF	Measles/Rougeole	INSTITUT PASTEUR	2	1	2011
2011-02-23	1	2	2	2011-02-18	CAF	Measles/Rougeole	INSTITUT PASTEUR	2	1	2011
2011-02-24	1	2	2	2011-02-21	CAF	Measles/Rougeole	INSTITUT PASTEUR	2	1	2011
2011-02-24	1	2	2	2011-02-22	CAF	Measles/Rougeole	INSTITUT PASTEUR	2	1	2011
2011-02-24	1	2	2	2011-02-22	CAF	Measles/Rougeole	INSTITUT PASTEUR	2	1	2011
2011-03-02	1	2	2	2011-02-24	CAF	Measles/Rougeole	INSTITUT PASTEUR	2	1	2011
2011-03-02	1	2	2	2011-02-24	CAF	Measles/Rougeole	INSTITUT PASTEUR	2	1	2011
2011-03-02	1	2	2	2011-02-25	CAF	Measles/Rougeole	INSTITUT PASTEUR	2	1	2011
2011-03-07	1	2	2	2011-03-03	CAF	Measles/Rougeole	INSTITUT PASTEUR	2	1	2011
2011-03-08	1	2	2	2011-03-02	CAF	Measles/Rougeole	INSTITUT PASTEUR	2	1	2011
2011-03-08	1	2	2	2011-03-03	CAF	Measles/Rougeole	INSTITUT PASTEUR	2	1	2011
2011-03-08	1	2	2	2011-03-04	CAF	Measles/Rougeole	INSTITUT PASTEUR	2	1	2011
2011-03-08	1	2	2	2011-03-04	CAF	Measles/Rougeole	INSTITUT PASTEUR	2	1	2011
2011-03-21	1	2	2	2011-03-09	CAF	Measles/Rougeole	INSTITUT PASTEUR	2	1	2011
2011-03-21	1	2	2	2011-03-16	CAF	Measles/Rougeole	INSTITUT PASTEUR	2	1	2011
2011-03-21	1	2	2	2011-03-16	CAF	Measles/Rougeole	INSTITUT PASTEUR	2	1	2011
2011-03-21	1	2	2	2011-03-16	CAF	Measles/Rougeole	INSTITUT PASTEUR	1	1	2011
2011-03-21	1	2	2	2011-03-16	CAF	Measles/Rougeole	INSTITUT PASTEUR	1	1	2011
2011-03-21	1	2	2	2011-03-16	CAF	Measles/Rougeole	INSTITUT PASTEUR	2	1	2011
2011-03-22	1	2	2	2011-03-18	CAF	Measles/Rougeole	INSTITUT PASTEUR	2	1	2011
2011-04-05	1	1	2	2011-04-01	CAF	Measles/Rougeole	INSTITUT PASTEUR	1	1	2011
2011-04-05	1	1	2	2011-04-01	CAF	Measles/Rougeole	INSTITUT PASTEUR	2	1	2011
2011-04-05	1	1	2	2011-04-01	CAF	Measles/Rougeole	INSTITUT PASTEUR	1	1	2011
2011-04-07	1	2	2	2011-04-06	CAF	Measles/Rougeole	INSTITUT PASTEUR	1	1	2011
2011-04-07	1	2	2	2011-04-06	CAF	Measles/Rougeole	INSTITUT PASTEUR	1	1	2011
2011-04-07	1	2	2	2011-04-06	CAF	Measles/Rougeole	INSTITUT PASTEUR	3	1	2011
2011-04-05	1	1	2	2011-04-01	CAF	Measles/Rougeole	INSTITUT PASTEUR	1	1	2011
2011-04-07	1	2	2	2011-04-06	CAF	Measles/Rougeole	INSTITUT PASTEUR	2	1	2011
2011-04-07	1	2	2	2011-04-07	CAF	Measles/Rougeole	INSTITUT PASTEUR	2	1	2011
2011-04-11	1	2	2	2011-04-07	CAF	Measles/Rougeole	INSTITUT PASTEUR	2	1	2011
2011-04-11	1	1	2	2011-04-07	CAF	Measles/Rougeole	INSTITUT PASTEUR	1	1	2011
2011-04-11	1	1	2	2011-04-07	CAF	Measles/Rougeole	INSTITUT PASTEUR	1	1	2011
2011-04-11	1	1	2	2011-04-07	CAF	Measles/Rougeole	INSTITUT PASTEUR	1	1	2011
2011-04-11	1	1	2	2011-04-07	CAF	Measles/Rougeole	INSTITUT PASTEUR	1	1	2011
2011-04-11	1	2	2	2011-04-05	CAF	Measles/Rougeole	INSTITUT PASTEUR	1	1	2011
2011-04-11	1	1	2	2011-04-07	CAF	Measles/Rougeole	INSTITUT PASTEUR	1	1	2011
2011-04-11	1	1	2	2011-04-07	CAF	Measles/Rougeole	INSTITUT PASTEUR	1	1	2011
2011-04-11	1	1	2	2011-04-07	CAF	Measles/Rougeole	INSTITUT PASTEUR	1	1	2011
2011-04-11	1	2	2	2011-04-11	CAF	Measles/Rougeole	INSTITUT PASTEUR	1	1	2011
2011-04-11	1	2	2	2011-04-11	CAF	Measles/Rougeole	INSTITUT PASTEUR	1	1	2011
2011-04-11	1	2	2	2011-04-11	CAF	Measles/Rougeole	INSTITUT PASTEUR	1	1	2011
2011-04-11	1	2	2	2011-04-11	CAF	Measles/Rougeole	INSTITUT PASTEUR	1	1	2011
2011-04-15	1	1	2	2011-04-12	CAF	Measles/Rougeole	INSTITUT PASTEUR	1	1	2011
2011-04-15	1	1	2	2011-04-12	CAF	Measles/Rougeole	INSTITUT PASTEUR	1	1	2011
2011-04-15	1	1	2	2011-04-12	CAF	Measles/Rougeole	INSTITUT PASTEUR	1	1	2011
2011-04-15	1	2	2	2011-04-14	CAF	Measles/Rougeole	INSTITUT PASTEUR	1	1	2011
2011-04-15	1	2	2	2011-04-14	CAF	Measles/Rougeole	INSTITUT PASTEUR	2	1	2011
2001-04-15	1	2	2	2011-04-14	CAF	Measles/Rougeole	INSTITUT PASTEUR	2	1	2011
2011-04-26	1	2	2	2011-04-20	CAF	Measles/Rougeole	INSTITUT PASTEUR	3	1	2011
2011-04-26	1	2	2	2011-04-22	CAF	Measles/Rougeole	INSTITUT PASTEUR	2	1	2011
2011-04-26	1	1	2	2011-04-22	CAF	Measles/Rougeole	INSTITUT PASTEUR	1	1	2011
2011-04-26	1	1	2	2011-04-22	CAF	Measles/Rougeole	INSTITUT PASTEUR	1	1	2011
2011-04-26	1	1	2	2011-04-22	CAF	Measles/Rougeole	INSTITUT PASTEUR	1	1	2011
2011-04-26	1	1	2	2011-04-22	CAF	Measles/Rougeole	INSTITUT PASTEUR	1	1	2011
2011-04-26	1	2	2	2011-04-26	CAF	Measles/Rougeole	INSTITUT PASTEUR	2	1	2011
2011-04-26	1	2	2	2011-04-26	CAF	Measles/Rougeole	INSTITUT PASTEUR	2	1	2011
2011-04-26	1	2	2	2011-04-26	CAF	Measles/Rougeole	INSTITUT PASTEUR	2	1	2011
2011-05-03	1	2	2	2011-04-27	CAF	Measles/Rougeole	INSTITUT PASTEUR	1	1	2011
2011-05-05	1	2	2	2011-05-03	CAF	Measles/Rougeole	INSTITUT PASTEUR	2	1	2011
2011-05-24	1	2	2	2011-05-19	CAF	Measles/Rougeole	INSTITUT PASTEUR	2	1	2011
2011-06-01	1	2	2	2011-05-27	CAF	Measles/Rougeole	INSTITUT PASTEUR	2	1	2011
2011-06-10	1	2	2	2011-06-08	CAF	Measles/Rougeole	INSTITUT PASTEUR	2	1	2011
2011-06-10	1	2	2	2011-06-09	CAF	Measles/Rougeole	INSTITUT PASTEUR	2	1	2011
2011-06-16	1	2	2	2011-06-10	CAF	Measles/Rougeole	INSTITUT PASTEUR	1	1	2011
2011-06-16	1	2	2	2011-06-10	CAF	Measles/Rougeole	INSTITUT PASTEUR	1	1	2011
2011-06-16	1	2	2	2011-06-10	CAF	Measles/Rougeole	INSTITUT PASTEUR	2	1	2011
2011-07-06	1	2	2	2011-07-04	CAF	Measles/Rougeole	INSTITUT PASTEUR	1	1	2011
2011-07-06	1	2	2	2011-07-04	CAF	Measles/Rougeole	INSTITUT PASTEUR	1	1	2011
2011-07-06	1	2	2	2011-07-04	CAF	Measles/Rougeole	INSTITUT PASTEUR	1	1	2011
2011-06-16	1	2	2	2011-06-10	CAF	Measles/Rougeole	INSTITUT PASTEUR	2	1	2011
2011-06-24	1	2	2	2011-06-17	CAF	Measles/Rougeole	INSTITUT PASTEUR	1	1	2011
2011-07-06	1	2	2	2011-07-04	CAF	Measles/Rougeole	INSTITUT PASTEUR	1	1	2011
2011-07-06	1	2	2	2011-07-04	CAF	Measles/Rougeole	INSTITUT PASTEUR	1	1	2011
2011-07-13	1	2	2	2011-07-07	CAF	Measles/Rougeole	INSTITUT PASTEUR	2	1	2011
2011-07-13	1	2	2	2011-07-06	CAF	Measles/Rougeole	INSTITUT PASTEUR	1	1	2011
2011-07-13	1	2	2	2011-07-12	CAF	Measles/Rougeole	INSTITUT PASTEUR	1	1	2011
2011-07-13	1	2	2	2011-07-12	CAF	Measles/Rougeole	INSTITUT PASTEUR	2	1	2011
2011-07-13	1	2	2	2011-07-12	CAF	Measles/Rougeole	INSTITUT PASTEUR	2	1	2011
2011-07-16	1	2	2	2011-07-13	CAF	Measles/Rougeole	INSTITUT PASTEUR	2	1	2011
2011-07-19	1	2	2	2011-07-15	CAF	Measles/Rougeole	INSTITUT PASTEUR	2	1	2011
2011-07-19	1	2	2	2011-07-18	CAF	Measles/Rougeole	INSTITUT PASTEUR	2	1	2011
2011-07-19	1	2	2	2011-07-18	CAF	Measles/Rougeole	INSTITUT PASTEUR	2	1	2011
2011-07-19	1	2	2	2011-07-18	CAF	Measles/Rougeole	INSTITUT PASTEUR	2	1	2011
2011-07-19	1	2	2	2011-07-18	CAF	Measles/Rougeole	INSTITUT PASTEUR	2	1	2011
2011-07-19	1	2	2	2011-07-18	CAF	Measles/Rougeole	INSTITUT PASTEUR	2	1	2011
2011-07-19	1	2	2	2011-07-18	CAF	Measles/Rougeole	INSTITUT PASTEUR	2	1	2011
2011-07-19	1	2	2	2011-07-18	CAF	Measles/Rougeole	INSTITUT PASTEUR	2	1	2011
2011-07-28	1	2	2	2011-07-22	CAF	Measles/Rougeole	INSTITUT PASTEUR	2	1	2011
2011-07-27	1	2	2	2011-07-25	CAF	Measles/Rougeole	INSTITUT PASTEUR	2	1	2011
2011-07-27	1	2	2	2011-07-25	CAF	Measles/Rougeole	INSTIT PASTEUR	2	1	2011
2011-07-27	1	2	2	2011-07-25	CAF	Measles/Rougeole	INSTITUT PASTEUR	2	1	2011
2011-08-20	1	2	2	2011-08-05	CAF	Measles/Rougeole	INSTITUT PASTEUR	2	1	2011
2011-08-23	1	2	2	2011-08-19	CAF	Measles/Rougeole	INSTITUT PASTEUR	2	1	2011
2011-08-31	1	2	2	2011-08-25	CAF	Measles/Rougeole	INSTITUT PASTEUR	2	1	2011
2011-02-08	1	2	2	2011-02-03	CAF	Measles/Rougeole	INSTITUT PASTEUR	2	1	2011
2011-02-08	1	2	2	2011-02-04	CAF	Measles/Rougeole	INSTITUT PASTEUR	2	1	2011
2011-02-08	1	2	2	2011-02-04	CAF	Measles/Rougeole	INSTITUT PASTEUR	2	1	2011
2011-09-09	1	2	2	2011-09-06	CAF	Measles/Rougeole	INSTITUT PASTEUR	2	1	2011
2011-09-09	1	2	2	2011-09-07	CAF	Measles/Rougeole	INSTITUT PASTEUR	1	1	2011
2011-09-20	1	2	2	2011-09-15	CAF	Measles/Rougeole	PASTEUR INSTITUT	2	1	2011
2011-09-29	1	2	2	2011-09-23	CAF	Measles/Rougeole	INSTITUT PASTEUR	2	1	2011
2011-10-18	1	2	2	2011-10-13	CAF	Measles/Rougeole	INSTITUT PASTEUR	1	1	2011
2011-10-18	1	2	2	2011-10-13	CAF	Measles/Rougeole	INSTIUT PASTEUR	1	1	2011
2011-10-18	1	2	2	2011-10-13	CAF	Measles/Rougeole	INSTITUT PASTEUR	1	1	2011
2011-10-18	1	2	2	2011-10-17	CAF	Measles/Rougeole	INSTITUT PASTEUR	2	1	2011
2011-10-18	1	2	2	2011-10-17	CAF	Measles/Rougeole	INSTITUT PASTEUR	1	1	2011
2011-10-18	1	2	2	2011-10-17	CAF	Measles/Rougeole	INSTITUT PASTEUR	2	1	2011
2011-10-18	1	2	2	2011-10-17	CAF	Measles/Rougeole	INSTITUT PASTEUR	1	1	2011
2011-10-24	1	2	2	2011-10-22	CAF	Measles/Rougeole	INSTITUT PASTEUR	2	1	2011
2011-11-02	1	2	2	2011-10-27	CAF	Measles/Rougeole	INSTITUT PASTEUR	1	1	2011
2011-11-04	1	2	2	2011-10-25	CAF	Measles/Rougeole	INSTITUT PASTEUR	2	1	2011
2011-11-03	1	2	2	2011-11-02	CAF	Measles/Rougeole	INSTITUT PASTEUR	2	1	2011
2011-12-05	1	2	2	2011-11-29	CAF	Measles/Rougeole	INSTITUT PASTEUR	2	1	2011
2011-12-05	1	2	2	2011-12-02	CAF	Measles/Rougeole	INSTITUT PASTEUR	2	1	2011
2011-12-05	1	2	2	2011-12-02	CAF	Measles/Rougeole	INSTITUT PASTEUR	1	1	2011
2011-12-05	1	2	2	2011-12-02	CAF	Measles/Rougeole	INSTITUT PASTEUR	1	1	2011
2011-12-09	1	2	2	2011-12-05	CAF	Measles/Rougeole	INSTITUT PASTEUR	1	1	2011
2011-11-10	1	2	2	2011-11-07	CAF	Measles/Rougeole	INSTITUT PASTEUR	2	1	2011
2011-12-14	1	2	2	2011-12-09	CAF	Measles/Rougeole	INSTITUT PASTEUR	3	1	2011
2011-12-13	1	2	2	2011-12-10	CAF	Measles/Rougeole	INSTITUT PASTEUR	1	1	2011
2011-12-13	1	2	2	2011-12-10	CAF	Measles/Rougeole	INSTITUT PASTEUR	1	1	2011
2011-12-13	1	2	2	2011-12-10	CAF	Measles/Rougeole	INSTITUT PASTEUR	1	1	2011
2011-12-21	1	2	2	2011-12-19	CAF	Measles/Rougeole	INSTITUT PASTEUR	2	1	2011
2011-12-21	1	2	2	2011-12-19	CAF	Measles/Rougeole	INSTITUT PASTEUR	2	1	2011
2011-12-21	1	2	2	2011-12-18	CAF	Measles/Rougeole	INSTITUT PASTEUR	1	1	2011
2011-12-21	1	2	2	2011-12-19	CAF	Measles/Rougeole	INSTITUT PASTEUR	1	1	2011
2011-12-21	1	2	2	2011-12-19	CAF	Measles/Rougeole	INSTITUT PASTEUR	1	1	2011
2011-12-21	1	2	2	2011-12-21	CAF	Measles/Rougeole	INSTITUT PASTEUR	2	1	2011
2011-12-28	1	2	2	2011-12-26	CAF	Measles/Rougeole	INSTITUT PASTEUR	2	1	2011
2011-12-28	1	2	2	2011-12-26	CAF	Measles/Rougeole	INSTITUT PASTEUR	1	1	2011
2012-01-06	1	2	2	2011-12-31	CAF	Measles/Rougeole	INSTITUT PASTEUR	3	1	2011
2012-01-12	1	2	2	2012-01-09	CAF	Measles/Rougeole	INSTITUT PASTEUR	2	1	2012
2012-01-12	1	2	2	2012-01-09	CAF	Measles/Rougeole	INSTITUT PASTEUR	2	1	2012
2012-01-12	1	2	2	2012-01-07	CAF	Measles/Rougeole	INSTITUT PASTEUR	2	1	2012
2012-01-12	1	2	2	2012-01-09	CAF	Measles/Rougeole	INSTITUT PASTEUR	2	1	2012
2012-01-12	1	2	2	2012-01-09	CAF	Measles/Rougeole	INSTITUT PASTEUR	2	1	2012
2012-01-12	1	2	2	2012-01-09	CAF	Measles/Rougeole	INSTITUT PASTEUR	2	1	2012
2012-01-12	1	2	2	2012-01-09	CAF	Measles/Rougeole	INSTITUT PASTEUR	2	1	2012
2012-01-12	1	2	2	2012-01-09	CAF	Measles/Rougeole	INSTITUT PASTEUR	2	1	2012
2012-01-17	1	2	2	2012-01-11	CAF	Measles/Rougeole	INSTITUT PASTEUR	2	1	2012
2012-01-17	1	2	2	2012-01-14	CAF	Measles/Rougeole	INSTITUT PASTEUR	1	1	2012
2012-01-17	1	2	2	2012-01-16	CAF	Measles/Rougeole	INSTITUT PASTEUR	2	1	2012
2012-01-17	1	2	2	2012-01-16	CAF	Measles/Rougeole	INSTITUT PASTEUR	3	1	2012
2012-01-26	1	2	2	2012-01-20	CAF	Measles/Rougeole	INSTITUT PASTEUR	2	1	2012
2012-01-26	1	2	2	2012-01-24	CAF	Measles/Rougeole	INSTITUT PASTEUR	2	1	2012
2012-02-03	1	2	2	2012-01-26	CAF	Measles/Rougeole	INSTITUT PASTEUR	2	1	2012
2012-02-03	1	2	2	2012-01-26	CAF	Measles/Rougeole	INSTITUT PASTEUR	2	1	2012
2012-02-03	1	2	2	2012-01-26	CAF	Measles/Rougeole	INSTITUT PASTEUR	1	1	2012
2012-02-03	1	2	2	2012-01-30	CAF	Measles/Rougeole	INSTITUT PASTEUR	2	1	2012
2012-02-06	1	2	2	2012-01-31	CAF	Measles/Rougeole	INSTITUT PASTEUR	2	1	2012
2012-02-09	1	2	2	2012-02-01	CAF	Measles/Rougeole	INSTITUT PASTEUR	2	1	2012
2012-02-10	1	2	2	2012-02-03	CAF	Measles/Rougeole	INSTITUT PASTEUR	2	1	2012
2012-02-21	1	2	2	2012-02-18	CAF	Measles/Rougeole	INSTITUT PASTEUR	2	1	2012
2012-02-21	1	2	2	2012-02-18	CAF	Measles/Rougeole	INSTITUT PASTEUR	2	1	2012
2012-02-21	1	2	2	2012-02-20	CAF	Measles/Rougeole	INSTITUT PASTEUR	2	1	2012
2012-02-21	1	2	2	2012-02-21	CAF	Measles/Rougeole	INSTITUT PASTEUR	2	1	2012
2012-02-24	1	2	2	2012-02-22	CAF	Measles/Rougeole	INSTITUT PASTEUR	2	1	2012
2012-03-02	1	2	2	2012-02-29	CAF	Measles/Rougeole	INSTITUT PASTEUR	1	1	2012
2012-03-02	1	2	2	2012-03-01	CAF	Measles/Rougeole	INSTITUT PASTEUR	2	1	2012
2012-03-02	1	2	2	2012-03-01	CAF	Measles/Rougeole	INSTITUT PASTEUR	2	1	2012
2012-02-09	1	2	2	2012-02-03	CAF	Measles/Rougeole	INSTITUT PASTEUR	2	1	2012
2012-02-10	1	2	2	2012-02-07	CAF	Measles/Rougeole	INSTITUT PASTEUR	2	1	2012
2012-02-10	1	2	2	2012-02-07	CAF	Measles/Rougeole	INSTITUT PASTEUR	2	1	2012
2012-02-21	1	2	2	2012-02-15	CAF	Measles/Rougeole	INSTITUT PASTEUR	2	1	2012
2012-02-21	1	2	2	2012-02-18	CAF	Measles/Rougeole	INSTITUT PASTEUR	2	1	2012
2012-02-21	1	2	2	2012-02-18	CAF	Measles/Rougeole	INSTITUT PASTEUR	1	1	2012
2012-02-21	1	2	2	2012-02-18	CAF	Measles/Rougeole	INSTITUT PASTEUR	2	1	2012
2012-02-21	1	2	2	2012-02-18	CAF	Measles/Rougeole	INSTITUT PASTEUR	2	1	2012
2012-02-21	1	2	2	2012-02-20	CAF	Measles/Rougeole	INSTITUT PASTEUR	1	1	2012
2012-02-24	1	2	2	2012-02-22	CAF	Measles/Rougeole	INSTITUT PASTEUR	2	1	2012
2012-02-29	1	2	2	2012-02-24	CAF	Measles/Rougeole	INSTITUT PASTEUR	2	1	2012
2012-02-29	1	2	2	2012-02-24	CAF	Measles/Rougeole	INSTITUT PASTEUR	2	1	2012
2012-02-29	1	2	2	2012-02-24	CAF	Measles/Rougeole	INSTITUT PASTEUR	1	1	2012
2012-03-12	1	2	2	2012-03-06	CAF	Measles/Rougeole	INSTITUT PASTEUR	2	1	2012
2012-03-12	1	2	2	2012-03-06	CAF	Measles/Rougeole	INSTITUT PASTEUR	2	1	2012
2012-03-12	1	2	2	2012-03-07	CAF	Measles/Rougeole	INSTITUT PASTEUR	2	1	2012
2012-03-12	1	2	2	2012-03-07	CAF	Measles/Rougeole	INSTITUT PASTEUR	2	1	2012
2012-03-12	1	2	2	2012-03-06	CAF	Measles/Rougeole	INSTITUT PASTEUR	2	1	2012
2012-03-12	1	2	2	2012-03-08	CAF	Measles/Rougeole	INSTITUT PASTEUR	2	1	2012
2012-03-15	1	2	2	2012-03-12	CAF	Measles/Rougeole	INSTITUT PASTEUR	2	1	2012
2012-03-15	1	2	2	2012-03-12	CAF	Measles/Rougeole	INSTITUT PASTEUR	1	1	2012
2012-03-15	1	2	2	2012-03-12	CAF	Measles/Rougeole	INSTITUT PASTEUR	2	1	2012
2012-03-15	1	2	2	2012-03-12	CAF	Measles/Rougeole	INSTITUT PASTEUR	2	1	2012
2012-03-15	1	2	2	2012-03-12	CAF	Measles/Rougeole	INSTITUT PASTEUR	1	1	2012
2012-03-15	1	2	2	2012-03-12	CAF	Measles/Rougeole	INSTITUT PASTEUR	2	1	2012
2012-03-15	1	2	2	2012-03-14	CAF	Measles/Rougeole	INSTITUT PASTEUR	2	1	2012
2012-03-15	1	2	2	2012-03-14	CAF	Measles/Rougeole	INSTITUT PASTEUR	2	1	2012
2012-03-15	1	2	2	2012-03-14	CAF	Measles/Rougeole	INSTITUT PASTEUR	2	1	2012
2012-03-15	1	2	2	2012-03-14	CAF	Measles/Rougeole	INSTITUT PASTEUR	2	1	2012
2012-03-15	1	2	2	2012-03-14	CAF	Measles/Rougeole	INSTITUT PASTEUR	2	1	2012
2012-03-24	1	2	2	2012-03-19	CAF	Measles/Rougeole	INSTITUT PASTEUR	1	1	2012
2012-03-24	1	2	2	2012-03-19	CAF	Measles/Rougeole	INSTITUT PASTEUR	1	1	2012
2012-03-24	1	1	2	2012-03-19	CAF	Measles/Rougeole	INSTITUT PASTEUR	1	1	2012
2012-03-24	1	2	2	2012-03-19	CAF	Measles/Rougeole	INSTITUT PASTEUR	2	1	2012
2012-03-24	1	1	2	2012-03-23	CAF	Measles/Rougeole	INSTITUT PASTEUR	2	1	2012
2012-03-24	1	2	2	2012-03-23	CAF	Measles/Rougeole	INSTITUT PASTEUR	2	1	2012
2012-03-31	1	2	2	2012-03-26	CAF	Measles/Rougeole	INSTITUT PASTEUR	2	1	2012
2012-03-31	1	2	2	2012-03-27	CAF	Measles/Rougeole	INSTITUT PASTEUR	2	1	2012
2012-04-06	1	2	2	2012-04-03	CAF	Measles/Rougeole	INSTITUT PASTEUR	2	1	2012
2012-04-06	1	2	2	2012-04-03	CAF	Measles/Rougeole	INSTITUT PASTEUR	2	1	2012
2012-04-06	1	2	2	2012-04-06	CAF	Measles/Rougeole	INSTITUT PASTEUR	2	1	2012
2012-04-06	1	2	2	2012-04-06	CAF	Measles/Rougeole	INSTITUT PASTEUR	3	1	2012
2012-04-11	1	2	2	2012-04-10	CAF	Measles/Rougeole	INSTITUT PASTEUR	2	1	2012
2012-04-11	1	2	2	2012-04-11	CAF	Measles/Rougeole	INSTITUT PASTEUR	2	1	2012
2012-04-11	1	2	2	2012-04-11	CAF	Measles/Rougeole	INSTITUT PASTEUR	2	1	2012
2012-04-11	1	2	2	2012-04-11	CAF	Measles/Rougeole	INSTITUT PASTEUR	2	1	2012
2012-04-12	1	2	2	2012-04-11	CAF	Measles/Rougeole	INSTITUT PASTEUR	2	1	2012
2012-04-18	1	2	2	2012-04-12	CAF	Measles/Rougeole	INSTITUT PASTEUR	1	1	2012
2012-04-20	1	2	2	2012-04-19	CAF	Measles/Rougeole	INSTITUT PASTEUR	1	1	2012
2012-04-27	1	2	2	2012-04-24	CAF	Measles/Rougeole	INSTITUT PASTEUR	2	1	2012
2012-04-27	1	2	2	2012-04-24	CAF	Measles/Rougeole	INSTITUT PASTEUR	2	1	2012
2012-04-27	1	2	2	2012-04-24	CAF	Measles/Rougeole	INSTITUT PASTEUR	2	1	2012
2012-04-27	1	2	2	2012-04-25	CAF	Measles/Rougeole	INSTITUT PASTEUR	2	1	2012
2012-05-03	1	2	2	2012-04-27	CAF	Measles/Rougeole	INSTITUT PASTEUR	1	1	2012
2012-05-03	1	2	2	2012-04-27	CAF	Measles/Rougeole	INSTITUT PASTEUR	1	1	2012
2012-05-03	1	2	2	2012-05-02	CAF	Measles/Rougeole	INSTITUT PASTEUR	1	1	2012
2012-05-04	1	2	2	2012-05-02	CAF	Measles/Rougeole	INSTITUT PASTEUR	2	1	2012
2012-05-10	1	2	Missing	2012-05-07	CAF	Measles/Rougeole	INSTITUT PASTEUR	2	1	2012
2012-03-24	1	2	2	2012-03-19	CAF	Measles/Rougeole	INSTITUT PASTEUR	1	1	2012
2012-05-18	1	2	2	2012-05-15	CAF	Measles/Rougeole	INSTITUT PASTEUR	1	1	2012
2012-05-18	1	2	2	2012-05-15	CAF	Measles/Rougeole	INSTITUT PASTEUR	2	1	2012
2012-05-18	1	2	2	2012-05-15	CAF	Measles/Rougeole	INSTITUT PASTEUR	2	1	2012
2012-05-18	1	2	2	2012-05-15	CAF	Measles/Rougeole	INSTITUT PASTEUR	1	1	2012
2012-05-18	1	2	2	2012-05-15	CAF	Measles/Rougeole	INSTITUT PASTEUR	1	1	2012
2012-05-18	1	2	2	2012-05-15	CAF	Measles/Rougeole	INSTITUT PASTEUR	1	1	2012
2012-05-18	1	2	2	2012-05-15	CAF	Measles/Rougeole	INSTITUT PASTEUR	1	1	2012
2012-05-18	1	2	2	2012-05-15	CAF	Measles/Rougeole	INSTITUT PASTEUR	1	1	2012
2012-05-18	1	2	2	2012-05-16	CAF	Measles/Rougeole	INSTITUT PASTEUR	1	1	2012
2012-05-18	1	2	2	2012-05-16	CAF	Measles/Rougeole	INSTITUT PASTEUR	1	1	2012
2012-05-18	1	2	2	2012-05-16	CAF	Measles/Rougeole	INSTITUT PASTEUR	1	1	2012
2012-05-18	1	2	2	2012-05-16	CAF	Measles/Rougeole	INSTITUT PASTEUR	1	1	2012
2012-05-18	1	2	2	2012-05-16	CAF	Measles/Rougeole	INSTITUT PASTEUR	2	1	2012
2012-05-24	1	2	2	2012-05-22	CAF	Measles/Rougeole	INSTITUT PASTEUR	1	1	2012
2012-05-24	1	2	2	2012-05-23	CAF	Measles/Rougeole	INSTITUT PASTEUR	1	1	2012
2012-05-24	1	2	2	2012-05-23	CAF	Measles/Rougeole	INSTITUT PASTEUR	1	1	2012
2012-05-30	1	2	2	2012-05-25	CAF	Measles/Rougeole	INSTITUT PASTEUR	1	1	2012
2012-05-30	1	2	2	2012-05-25	CAF	Measles/Rougeole	INSTITUT PASTEUR	1	1	2012
2012-05-30	1	2	2	2012-05-25	CAF	Measles/Rougeole	INSTITUT PASTEUR	2	1	2012
2012-06-25	1	2	2	2012-06-18	CAF	Measles/Rougeole	INSTITUT PASTEUR	2	1	2012
2012-06-25	1	2	2	2012-06-20	CAF	Measles/Rougeole	INSTITUT PASTEUR	2	1	2012
2012-06-25	1	2	2	2012-06-22	CAF	Measles/Rougeole	INSTITUT PASTEUR	2	1	2012
2012-06-28	1	2	2	2012-06-26	CAF	Measles/Rougeole	INSTITUT PASTEUR	1	1	2012
2012-06-28	1	2	2	2012-06-26	CAF	Measles/Rougeole	INSTITUT PASTEUR	1	1	2012
2012-06-28	1	2	2	2012-06-26	CAF	Measles/Rougeole	INSTITUT PASTEUR	2	1	2012
2012-06-28	1	2	2	2012-06-27	CAF	Measles/Rougeole	INSTITUT PASTEUR	1	1	2012
2012-06-28	1	2	2	2012-06-27	CAF	Measles/Rougeole	INSTITUT PASTEUR	2	1	2012
2012-07-05	1	2	2	2012-06-29	CAF	Measles/Rougeole	INSTITUT PASTEUR	2	1	2012
2012-07-05	1	2	1	2012-06-29	CAF	Measles/Rougeole	INSTITUT PASTEUR	2	1	2012
2012-07-05	1	2	2	2012-07-02	CAF	Measles/Rougeole	INSTITUT PASTEUR	1	1	2012
2012-07-05	1	2	2	2012-07-05	CAF	Measles/Rougeole	INSTITUT PASTEUR	2	1	2012
2012-07-05	1	2	2	2012-07-05	CAF	Measles/Rougeole	INSTITUT PASTEUR	2	1	2012
2012-06-22	1	2	2	2012-06-22	CAF	Measles/Rougeole	INSTITUT PASTEUR	2	1	2012
2012-06-18	1	2	2	2012-06-12	CAF	Measles/Rougeole	INSTITUT PASTEUR	1	1	2012
2012-06-18	1	2	2	2012-06-15	CAF	Measles/Rougeole	INSTITUT PASTEUR	2	1	2012
2012-07-12	1	1	2	2012-07-10	CAF	Measles/Rougeole	INSTITUT PASTEUR	1	1	2012
2012-07-19	1	2	2	2012-07-17	CAF	Measles/Rougeole	INSTITUT PASTEUR	2	1	2012
2012-07-26	1	2	2	2012-07-23	CAF	Measles/Rougeole	INSTITUT PASTEUR	1	1	2012
2012-07-19	1	2	2	2012-07-18	CAF	Measles/Rougeole	INSTITUT PASTEUR	1	1	2012
2012-08-02	1	2	2	2012-07-26	CAF	Measles/Rougeole	INSTITUT PASTEUR	3	1	2012
2012-08-02	1	2	2	2012-07-26	CAF	Measles/Rougeole	INSTITUT PASTEUR	1	1	2012
2012-08-01	1	2	2	2012-07-27	CAF	Measles/Rougeole	INSTITUT PASTEUR	1	1	2012
2012-08-01	1	2	2	2012-07-27	CAF	Measles/Rougeole	INSTITUT PASTEUR	1	1	2012
2012-08-01	1	2	2	2012-07-27	CAF	Measles/Rougeole	INSTITUT PASTEUR	2	1	2012
2012-08-01	1	2	2	2012-07-27	CAF	Measles/Rougeole	INSTITUT PASTEUR	1	1	2012
2012-08-14	1	2	2	2012-08-09	CAF	Measles/Rougeole	INSTITUT PASTEUR	1	1	2012
2012-08-14	1	2	2	2012-08-09	CAF	Measles/Rougeole	INSTITUT PASTEUR	1	1	2012
2012-08-14	1	2	2	2012-08-09	CAF	Measles/Rougeole	INSTITUT PASTEUR	2	1	2012
2012-08-18	1	2	2	2012-08-14	CAF	Measles/Rougeole	INSTITUT PASTEUR	2	1	2012
2012-08-29	1	2	2	2012-08-24	CAF	Measles/Rougeole	INSTITUT PASTEUR	2	1	2012
2012-08-01	1	2	2	2012-07-26	CAF	Measles/Rougeole	INSTITUT PASTEUR	1	1	2012
2012-09-10	1	2	2	2012-09-05	CAF	Measles/Rougeole	INSTITUT PASTEUR	2	1	2012
2012-09-21	1	2	2	2012-09-17	CAF	Measles/Rougeole	INSTITUT PASTEUR	2	1	2012
2012-09-21	1	2	2	2012-09-19	CAF	Measles/Rougeole	INSTITUT PASTEUR	1	1	2012
2012-09-21	1	2	2	2012-09-19	CAF	Measles/Rougeole	INSTITUT PASTEUR	1	1	2012
2012-09-21	1	2	2	2012-09-19	CAF	Measles/Rougeole	INSTITUT PASTEUR	1	1	2012
2012-09-21	1	2	2	2012-09-19	CAF	Measles/Rougeole	INSTITUT PASTEUR	1	1	2012
2012-09-21	1	2	2	2012-09-19	CAF	Measles/Rougeole	INSTITUT PASTEUR	2	1	2012
2012-09-21	1	2	2	2012-09-19	CAF	Measles/Rougeole	INSTITUT PASTEUR	2	1	2012
2012-09-29	1	2	2	2012-09-24	CAF	Measles/Rougeole	INSTITUT PASTEUR	2	1	2012
2012-09-29	1	2	2	2012-09-25	CAF	Measles/Rougeole	INSTITUT PASTEUR	2	1	2012
2012-09-29	1	2	2	2012-09-29	CAF	Measles/Rougeole	INSTITUT PASTEUR	2	1	2012
2012-09-29	1	2	2	2012-09-26	CAF	Measles/Rougeole	INSTITUT PASTEUR	1	1	2012
2012-10-12	1	2	2	2012-10-04	CAF	Measles/Rougeole	INSTITUT PASTEUR	2	1	2012
2012-10-12	1	2	2	2012-10-09	CAF	Measles/Rougeole	INSTITUT PASTEUR	2	1	2012
2012-10-12	1	2	2	2012-10-09	CAF	Measles/Rougeole	INSTITUT PASTEUR	2	1	2012
2012-10-12	1	2	2	2012-10-10	CAF	Measles/Rougeole	INSTITUT PASTEUR	2	1	2012
2012-10-12	1	1	2	2012-10-10	CAF	Measles/Rougeole	INSTITUT PASTEUR	2	1	2012
2012-10-17	1	2	2	2012-10-11	CAF	Measles/Rougeole	INSTITUT PASTEUR	2	1	2012
2012-10-17	1	2	2	2012-10-11	CAF	Measles/Rougeole	INSTITUT PASTEUR	2	1	2012
2012-10-17	1	2	2	2012-10-15	CAF	Measles/Rougeole	INSTITUT PASTEUR	2	1	2012
2012-10-31	1	2	2	2012-10-29	CAF	Measles/Rougeole	INSTITUT PASTEUR	2	1	2012
2012-11-09	1	2	2	2012-11-06	CAF	Measles/Rougeole	INSTITUT PASTEUR	2	1	2012
2012-11-15	1	2	2	2012-11-12	CAF	Measles/Rougeole	INSTITUT PASTEUR	2	1	2012
2012-11-15	1	2	2	2012-11-12	CAF	Measles/Rougeole	INSTITUT PASTEUR	2	1	2012
2012-11-23	1	1	1	2012-11-19	CAF	Measles/Rougeole	INSTITUT PASTEUR	1	1	2012
2012-11-23	1	1	2	2012-11-19	CAF	Measles/Rougeole	INSTITUT PASTEUR	1	1	2012
2012-11-22	1	2	2	2012-11-19	CAF	Measles/Rougeole	INSTITUT PASTEUR	1	1	2012
2012-11-22	1	2	2	2012-11-19	CAF	Measles/Rougeole	INSTITUT PASTEUR	1	1	2012
2012-11-22	1	2	2	2012-11-19	CAF	Measles/Rougeole	INSTITUT PASTEUR	1	1	2012
2012-11-22	1	2	2	2012-11-19	CAF	Measles/Rougeole	INSTITUT PASTEUR	1	1	2012
2012-11-22	1	2	2	2012-11-19	CAF	Measles/Rougeole	INSTITUT PASTEUR	1	1	2012
2012-11-22	1	2	2	2012-11-19	CAF	Measles/Rougeole	INSTITUT PASTEUR	2	1	2012
2012-11-30	1	2	2	2012-11-27	CAF	Measles/Rougeole	INSTITUT PASTEUR	2	1	2012
2012-11-30	1	2	2	2012-11-27	CAF	Measles/Rougeole	INSTITUT PASTEUR	2	1	2012
2012-11-30	1	2	2	2012-11-28	CAF	Measles/Rougeole	INSTITUT PASTEUR	1	1	2012
2012-12-07	1	2	2	2012-12-03	CAF	Measles/Rougeole	INSTITUT PASTEUR	2	1	2012
2012-12-07	1	2	2	2012-12-04	CAF	Measles/Rougeole	INSTITUT PASTEUR	1	1	2012
2012-12-07	1	2	2	2012-12-04	CAF	Measles/Rougeole	INSTITUT PASTEUR	2	1	2012
2012-12-07	2	1	1	2012-12-04	CAF	Measles/Rougeole	INSTITUT PASTEUR	1	1	2012
2012-12-07	1	1	1	2012-12-04	CAF	Measles/Rougeole	INSTITUT PASTEUR	1	1	2012
2012-12-07	1	2	2	2012-12-05	CAF	Measles/Rougeole	INSTITUT PASTEUR	2	1	2012
2012-12-14	1	2	2	2012-12-10	CAF	Measles/Rougeole	INSTITUT PASTEUR	2	1	2012
2012-12-14	1	2	2	2012-12-11	CAF	Measles/Rougeole	INSTITUT PASTEUR	2	1	2012
2012-12-14	1	2	2	2012-12-10	CAF	Measles/Rougeole	INSTITUT PASTEUR	2	1	2012
2012-12-27	1	2	2	2012-12-21	CAF	Measles/Rougeole	INSTITUT PASTEUR	1	1	2012
2012-12-27	1	2	2	2012-12-21	CAF	Measles/Rougeole	INSTITUT PASTEUR	1	1	2012
2012-12-27	1	Missing	2	2012-12-19	CAF	Measles/Rougeole	INSTITUT PASTEUR	1	1	2012
2012-12-27	1	2	2	2012-12-19	CAF	Measles/Rougeole	INSTITUT PASTEUR	1	1	2012
2012-12-27	1	2	2	2012-12-21	CAF	Measles/Rougeole	INSTITUT PASTEUR	2	1	2012
2013-01-03	1	2	2	2012-12-28	CAF	Measles/Rougeole	INSTITUT PASTEUR	2	1	2012
2013-01-03	1	2	2	2012-12-28	CAF	Measles/Rougeole	INSTITUT PASTEUR	2	1	2012
2013-01-21	1	2	2	2013-01-15	CAF	Measles/Rougeole	INSTITUT PASTEUR	1	1	2013
2013-01-21	1	2	2	2013-01-15	CAF	Measles/Rougeole	INSTITUT PASTEUR	1	1	2013
2013-01-21	1	2	2	2013-01-16	CAF	Measles/Rougeole	INSTITUT PASTEUR	2	1	2013
2013-01-21	1	2	2	2013-01-16	CAF	Measles/Rougeole	INSTITUT PASTEUR	1	1	2013
2011-05-11	1	2	2	2011-05-05	CAF	Measles/Rougeole	INSTITUT PASTEUR	2	1	2011
2011-05-20	1	2	2	2011-05-17	CAF	Measles/Rougeole	INSTITUT PASTEUR	2	1	2011
2011-06-10	1	2	2	2011-06-08	CAF	Measles/Rougeole	INSTITUT PASTEUR	2	1	2011
2011-10-27	1	1	2	2011-10-25	CAF	Measles/Rougeole	INSTITUT PASTEUR	2	1	2011
2011-12-09	1	2	2	2011-12-05	CAF	Measles/Rougeole	INSTITUT PASTEUR	1	1	2011
2013-01-28	1	2	2	2013-01-25	CAF	Measles/Rougeole	INSTITUT PASTEUR	1	1	2013
2013-01-28	1	2	2	2013-01-25	CAF	Measles/Rougeole	INSTITUT PASTEUR	1	1	2013
2013-01-28	1	2	2	2013-01-25	CAF	Measles/Rougeole	INSTITUT PASTEUR	1	1	2013
2013-01-28	1	2	2	2013-01-25	CAF	Measles/Rougeole	INSTITUT PASTEUR	1	1	2013
2013-01-28	1	2	2	2013-01-25	CAF	Measles/Rougeole	INSTITUT PASTEUR	1	1	2013
2013-01-28	1	2	2	2013-01-25	CAF	Measles/Rougeole	INSTITUT PASTEUR	1	1	2013
2013-01-28	1	2	2	2013-01-28	CAF	Measles/Rougeole	INSTITUT PASTEUR	1	1	2013
2013-01-28	1	2	2	2013-01-24	CAF	Measles/Rougeole	INSTITUT PASTEUR	1	1	2013
2013-01-28	1	2	2	2013-01-24	CAF	Measles/Rougeole	INSTITUT PASTEUR	1	1	2013
2013-01-28	1	2	2	2013-01-24	CAF	Measles/Rougeole	INSTITUT PASTEUR	1	1	2013
2013-01-28	2	2	2	2013-01-24	CAF	Measles/Rougeole	INSTITUT PASTEUR	1	1	2013
2013-01-28	1	1	2	2013-01-24	CAF	Measles/Rougeole	INSTITUT PASTEUR	1	1	2013
2013-01-23	1	2	2	2013-01-21	CAF	Measles/Rougeole	INSTITUT PASTEUR	1	1	2013
2013-01-23	1	2	2	2013-01-22	CAF	Measles/Rougeole	INSTITUT PASTEUR	1	1	2013
2013-01-23	1	2	2	2013-01-22	CAF	Measles/Rougeole	INSTITUT PASTEUR	1	1	2013
2013-01-23	1	2	2	2013-01-22	CAF	Measles/Rougeole	INSTITUT PASTEUR	1	1	2013
2013-01-23	1	2	2	2013-01-22	CAF	Measles/Rougeole	INSTITUT PASTEUR	1	1	2013
2013-01-28	1	2	2	2013-01-24	CAF	Measles/Rougeole	INSTITUT PASTEUR	1	1	2013
2013-01-28	1	2	2	2013-01-25	CAF	Measles/Rougeole	INSTITUT PASTEUR	1	1	2013
2013-01-31	1	2	2	2013-01-28	CAF	Measles/Rougeole	INSTITUT PASTEUR	1	1	2013
2013-01-31	1	2	2	2013-01-28	CAF	Measles/Rougeole	INSTITUT PASTEUR	1	1	2013
2013-01-31	1	2	2	2013-01-28	CAF	Measles/Rougeole	INSTITUT PASTEUR	1	1	2013
2013-02-01	2	2	2	2013-01-29	CAF	Measles/Rougeole	INSTITUT PASTEUR	2	1	2013
2013-01-31	1	2	2	2013-01-30	CAF	Measles/Rougeole	INSTITUT PASTEUR	1	1	2013
2013-01-31	1	2	2	2013-01-30	CAF	Measles/Rougeole	INSTITUT PASTEUR	1	1	2013
2013-01-31	1	2	2	2013-01-31	CAF	Measles/Rougeole	INSTITUT PASTEUR	1	1	2013
2013-01-31	1	2	2	2013-01-31	CAF	Measles/Rougeole	INSTITUT PASTEUR	1	1	2013
2013-01-31	1	2	2	2013-01-31	CAF	Measles/Rougeole	INSTITUT PASTEUR	1	1	2013
2013-01-31	1	2	2	2013-01-31	CAF	Measles/Rougeole	INSTITUT PASTEUR	1	1	2013
2013-01-31	1	2	2	2013-01-31	CAF	Measles/Rougeole	INSTITUT PASTEUR	1	1	2013
2013-01-31	1	2	2	2013-01-31	CAF	Measles/Rougeole	INSTITUT PASTEUR	1	1	2013
2013-01-31	1	2	2	2013-01-31	CAF	Measles/Rougeole	INSTITUT PASTEUR	1	1	2013
2013-01-31	1	2	2	2013-01-31	CAF	Measles/Rougeole	INSTITUT PASTEUR	1	1	2013
2013-01-31	1	2	2	2013-01-31	CAF	Measles/Rougeole	INSTITUT PASTEUR	1	1	2013
2013-01-31	1	2	2	2013-01-31	CAF	Measles/Rougeole	INSTITUT PASTEUR	1	1	2013
2013-01-31	1	2	2	2013-01-31	CAF	Measles/Rougeole	INSTITUT PASTEUR	1	1	2013
2013-01-31	1	2	2	2013-01-31	CAF	Measles/Rougeole	INSTITUT PASTEUR	1	1	2013
2013-01-31	1	2	2	2013-01-31	CAF	Measles/Rougeole	INSTITUT PASTEUR	1	1	2013
2013-02-01	1	2	2	2013-01-31	CAF	Measles/Rougeole	INSTITUT PASTEUR	2	1	2013
2013-01-31	1	2	2	2013-01-31	CAF	Measles/Rougeole	INSTITUT PASTEUR	1	1	2013
2013-02-07	2	2	2	2013-02-01	CAF	Measles/Rougeole	INSTITUT PASTEUR	1	1	2013
2013-02-07	1	2	2	2013-02-01	CAF	Measles/Rougeole	INSTITUT PASTEUR	1	1	2013
2013-02-07	1	2	2	2013-02-05	CAF	Measles/Rougeole	INSTITUT PASTEUR	1	1	2013
2013-02-07	1	2	2	2013-02-05	CAF	Measles/Rougeole	INSTITUT PASTEUR	1	1	2013
2013-02-07	1	2	2	2013-02-05	CAF	Measles/Rougeole	INSTITUT PASTEUR	1	1	2013
2013-02-07	1	2	2	2013-02-05	CAF	Measles/Rougeole	INSTITUT PASTEUR	1	1	2013
2013-02-07	1	2	2	2013-02-05	CAF	Measles/Rougeole	INSTITUT PASTEUR	1	1	2013
2013-02-13	1	2	2	2013-02-08	CAF	Measles/Rougeole	INSTITUT PASTEUR	1	1	2013
2013-02-13	1	2	2	2013-02-08	CAF	Measles/Rougeole	INSTITUT PASTEUR	1	1	2013
2013-02-13	1	1	2	2013-02-08	CAF	Measles/Rougeole	INSTITUT PASTEUR	1	1	2013
2013-02-13	1	2	2	2013-02-08	CAF	Measles/Rougeole	INSTITUT PASTEUR	1	1	2013
2013-02-13	1	2	2	2013-02-08	CAF	Measles/Rougeole	INSTITUT PASTEUR	1	1	2013
2013-02-13	1	2	2	2013-02-08	CAF	Measles/Rougeole	INSTITUT PASTEUR	1	1	2013
2013-02-13	1	2	2	2013-02-08	CAF	Measles/Rougeole	INSTITUT PASTEUR	1	1	2013
2013-02-13	1	2	2	2013-02-08	CAF	Measles/Rougeole	INSTITUT PASTEUR	1	1	2013
2013-02-13	1	2	2	2013-02-08	CAF	Measles/Rougeole	INSTITUT PASTEUR	1	1	2013
2013-02-13	1	2	2	2013-02-08	CAF	Measles/Rougeole	INSTITUT PASTEUR	1	1	2013
2013-02-13	1	2	2	2013-02-08	CAF	Measles/Rougeole	INSTITUT PASTEUR	1	1	2013
2013-02-13	1	2	2	2013-02-08	CAF	Measles/Rougeole	INSTITUT PASTEUR	2	1	2013
2013-02-13	1	2	2	2013-02-11	CAF	Measles/Rougeole	INSTITUT PASTEUR	2	1	2013
2013-02-13	1	2	2	2013-02-11	CAF	Measles/Rougeole	INSTITUT PASTEUR	1	1	2013
2013-02-13	1	2	2	2013-02-12	CAF	Measles/Rougeole	INSTITUT PASTEUR	1	1	2013
2013-02-13	1	2	2	2013-02-12	CAF	Measles/Rougeole	INSTITUT PASTEUR	2	1	2013
2013-02-16	1	2	2	2013-02-13	CAF	Measles/Rougeole	INSTITUT PASTEUR	2	1	2013
2013-02-16	2	2	2	2013-02-13	CAF	Measles/Rougeole	INSTITUT PASTEUR	2	1	2013
2013-02-19	1	2	2	2013-02-13	CAF	Measles/Rougeole	INSTITUT PASTEUR	1	1	2013
2013-02-16	1	2	2	2013-02-14	CAF	Measles/Rougeole	INSTITUT PASTEUR	2	1	2013
2013-02-19	1	2	2	2013-02-15	CAF	Measles/Rougeole	INSTITUT PASTEUR	1	1	2013
2013-02-19	1	2	2	2013-02-15	CAF	Measles/Rougeole	INSTITUT PASTEUR	1	1	2013
2013-02-19	1	2	2	2013-02-15	CAF	Measles/Rougeole	INSTITUT PASTEUR	2	1	2013
2013-02-19	2	2	2	2013-02-15	CAF	Measles/Rougeole	INSTITUT PASTEUR	1	1	2013
2013-02-19	1	2	2	2013-02-15	CAF	Measles/Rougeole	INSTITUT PASTEUR	1	1	2013
2013-02-19	2	2	2	2013-02-16	CAF	Measles/Rougeole	INSTITUT PASTEUR	2	1	2013
2013-02-19	1	2	2	2013-02-16	CAF	Measles/Rougeole	INSTITUT PASTEUR	1	1	2013
2013-02-19	1	2	2	2013-02-16	CAF	Measles/Rougeole	INSTITUT PASTEUR	2	1	2013
2013-02-19	1	2	2	2013-02-16	CAF	Measles/Rougeole	INSTITUT PASTEUR	2	1	2013
2013-02-19	1	2	2	2013-02-16	CAF	Measles/Rougeole	INSTITUT PASTEUR	2	1	2013
2013-02-19	1	2	2	2013-02-15	CAF	Measles/Rougeole	INSTITUT PASTEUR	2	1	2013
2013-02-21	1	1	2	2013-02-18	CAF	Measles/Rougeole	INSTITUT PASTEUR	2	1	2013
2013-02-21	1	2	2	2013-02-18	CAF	Measles/Rougeole	INSTITUT PASTEUR	2	1	2013
2013-02-21	1	2	2	2013-02-18	CAF	Measles/Rougeole	INSTITUT PASTEUR	2	1	2013
2013-02-22	1	2	2	2013-02-18	CAF	Measles/Rougeole	INSTITUT PASTEUR	3	1	2013
2013-02-21	1	2	2	2013-02-19	CAF	Measles/Rougeole	INSTITUT PASTEUR	1	1	2013
2013-02-21	1	2	2	2013-02-19	CAF	Measles/Rougeole	INSTITUT PASTEUR	2	1	2013
2013-02-21	1	2	2	2013-02-19	CAF	Measles/Rougeole	INSTITUT PASTEUR	1	1	2013
2013-02-21	1	2	2	2013-02-19	CAF	Measles/Rougeole	INSTITUT PASTEUR	1	1	2013
2013-02-21	1	2	2	2013-02-19	CAF	Measles/Rougeole	INSTITUT PASTEUR	1	1	2013
2013-02-21	1	Missing	2	2013-02-19	CAF	Measles/Rougeole	INSTITUT PASTEUR	1	1	2013
2013-02-21	1	2	2	2013-02-21	CAF	Measles/Rougeole	INSTITUT PASTEUR	1	1	2013
2013-02-21	1	2	2	2013-02-20	CAF	Measles/Rougeole	INSTITUT PASTEUR	2	1	2013
2013-02-21	1	2	2	2013-02-20	CAF	Measles/Rougeole	INSTITUT PASTEUR	2	1	2013
2013-06-05	1	2	2	2013-05-31	CAF	Measles/Rougeole	INSTITUT PASTEUR	2	1	2013
2013-06-11	1	1	2	2013-06-04	CAF	Measles/Rougeole	INSTITUT PASTEUR	1	1	2013
2013-06-11	1	2	2	2013-06-07	CAF	Measles/Rougeole	INSTITUT PASTEUR	2	1	2013
2013-06-11	1	2	2	2013-06-07	CAF	Measles/Rougeole	INSTITUT PASTEUR	2	1	2013
2013-06-18	1	2	2	2013-06-10	CAF	Measles/Rougeole	INSTITUT PASTEUR	1	1	2013
2013-06-17	1	2	2	2013-06-14	CAF	Measles/Rougeole	INSTITUT PASTEUR	2	1	2013
2013-06-17	1	2	2	2013-06-17	CAF	Measles/Rougeole	INSTITUT PASTEUR	1	1	2013
2013-06-17	1	2	2	2013-06-17	CAF	Measles/Rougeole	INSTITUT PASTEUR	1	1	2013
2013-06-17	1	2	2	2013-06-17	CAF	Measles/Rougeole	INSTITUT PASTEUR	1	1	2013
2013-06-17	1	2	2	2013-06-17	CAF	Measles/Rougeole	INSTITUT PASTEUR	1	1	2013
2013-06-17	1	2	2	2013-06-17	CAF	Measles/Rougeole	INSTITUT PASTEUR	2	1	2013
2013-06-17	1	2	2	2013-06-17	CAF	Measles/Rougeole	INSTITUT PASTEUR	1	1	2013
2013-06-17	2	2	2	2013-06-17	CAF	Measles/Rougeole	INSTITUT PASTEUR	1	1	2013
2013-06-17	1	2	2	2013-06-11	CAF	Measles/Rougeole	INSTITUT PASTEUR	1	1	2013
2013-06-18	1	2	2	2013-06-17	CAF	Measles/Rougeole	INSTITUT PASTEUR	2	1	2013
2013-06-18	1	2	2	2013-06-17	CAF	Measles/Rougeole	INSTITUT PASTEUR	2	1	2013
2013-06-17	1	2	2	2013-06-17	CAF	Measles/Rougeole	INSTITUT PASTEUR	1	1	2013
2013-06-24	1	2	2	2013-06-18	CAF	Measles/Rougeole	INSTITUT PASTEUR	2	1	2013
2013-06-24	1	2	2	2013-06-21	CAF	Measles/Rougeole	INSTITUT PASTEUR	2	1	2013
2013-07-02	1	2	2	2013-06-24	CAF	Measles/Rougeole	INSTITUT PASTEUR	1	1	2013
2013-07-02	1	2	2	2013-06-24	CAF	Measles/Rougeole	INSTITUT PASTEUR	1	1	2013
2013-07-02	1	2	2	2013-06-27	CAF	Measles/Rougeole	INSTITUT PASTEUR	1	1	2013
2013-07-02	1	2	2	2013-06-27	CAF	Measles/Rougeole	INSTITUT PASTEUR	1	1	2013
2013-07-02	1	2	2	2013-06-27	CAF	Measles/Rougeole	INSTITUT PASTEUR	2	1	2013
2013-07-02	1	2	2	2013-06-27	CAF	Measles/Rougeole	INSTITUT PASTEUR	1	1	2013
2013-07-02	1	1	2	2013-06-27	CAF	Measles/Rougeole	INSTITUT PASTEUR	1	1	2013
2013-07-02	1	2	2	2013-06-27	CAF	Measles/Rougeole	INSTITUT PASTEUR	1	1	2013
2013-07-02	1	2	2	2013-06-27	CAF	Measles/Rougeole	INSTITUT PASTEUR	1	1	2013
2013-07-02	1	2	2	2013-06-27	CAF	Measles/Rougeole	INSTITUT PASTEUR	1	1	2013
2013-07-02	1	2	2	2013-06-27	CAF	Measles/Rougeole	INSTITUT PASTEUR	1	1	2013
2013-07-02	1	2	2	2013-06-27	CAF	Measles/Rougeole	INSTITUT PASTEUR	2	1	2013
2013-07-02	1	2	2	2013-06-27	CAF	Measles/Rougeole	INSTITUT PASTEUR	2	1	2013
2013-07-02	1	2	2	2013-06-27	CAF	Measles/Rougeole	INSTITUT PASTEUR	1	1	2013
2013-07-02	1	2	2	2013-06-27	CAF	Measles/Rougeole	INSTITUT PASTEUR	1	1	2013
2013-07-02	1	2	2	2013-06-27	CAF	Measles/Rougeole	INSTITUT PASTEUR	1	1	2013
2013-07-02	2	2	2	2013-06-27	CAF	Measles/Rougeole	INSTITUT PASTEUR	1	1	2013
2013-07-02	1	2	2	2013-06-27	CAF	Measles/Rougeole	INSTITUT PASTEUR	1	1	2013
2013-07-02	1	2	2	2013-06-28	CAF	Measles/Rougeole	INSTITUT PASTEUR	1	1	2013
2013-07-02	1	2	2	2013-06-27	CAF	Measles/Rougeole	INSTITUT PASTEUR	1	1	2013
2013-07-08	1	2	2	2013-07-02	CAF	Measles/Rougeole	INSTITUT PASTEUR	1	1	2013
2013-07-08	1	2	2	2013-07-02	CAF	Measles/Rougeole	INSTITUT PASTEUR	1	1	2013
2013-02-22	1	2	2	2013-02-21	CAF	Measles/Rougeole	INSTITUT PASTEUR	1	1	2013
2013-02-21	1	2	2	2013-02-20	CAF	Measles/Rougeole	INSTITUT PASTEUR	2	1	2013
2013-02-22	1	2	2	2013-02-21	CAF	Measles/Rougeole	INSTITUT PASTEUR	2	1	2013
2013-02-22	1	2	2	2013-02-21	CAF	Measles/Rougeole	INSTITUT PASTEUR	1	1	2013
2013-02-22	1	2	2	2013-02-22	CAF	Measles/Rougeole	INSTITUT PASTEUR	2	1	2013
2013-02-22	2	2	2	2013-02-22	CAF	Measles/Rougeole	INSTITUT PASTEUR	1	1	2013
2013-02-22	1	2	2	2013-02-22	CAF	Measles/Rougeole	INSTITUT PASTEUR	1	1	2013
2013-02-22	1	2	2	2013-02-22	CAF	Measles/Rougeole	INSTITUT PASTEUR	1	1	2013
2013-02-22	1	2	2	2013-02-22	CAF	Measles/Rougeole	INSTITUT PASTEUR	1	1	2013
2013-02-22	1	2	2	2013-02-22	CAF	Measles/Rougeole	INSTITUT PASTEUR	1	1	2013
2013-02-22	1	2	2	2013-02-22	CAF	Measles/Rougeole	INSTITUT PASTEUR	2	1	2013
2013-03-01	1	2	2	2013-02-22	CAF	Measles/Rougeole	INSTITUT PASTEUR	2	1	2013
2013-03-01	1	2	2	2013-02-25	CAF	Measles/Rougeole	INSTITUT PASTEUR	2	1	2013
2013-03-01	1	2	2	2013-02-25	CAF	Measles/Rougeole	INSTITUT PASTEUR	1	1	2013
2013-03-01	1	2	2	2013-02-25	CAF	Measles/Rougeole	INSTITUT PASTEUR	1	1	2013
2013-03-01	1	2	2	2013-02-25	CAF	Measles/Rougeole	INSTITUT PASTEUR	1	1	2013
2013-03-01	1	2	2	2013-02-25	CAF	Measles/Rougeole	INSTITUT PASTEUR	2	1	2013
2013-03-01	1	2	2	2013-02-25	CAF	Measles/Rougeole	INSTITUT PASTEUR	1	1	2013
2013-03-01	1	2	2	2013-02-25	CAF	Measles/Rougeole	INSTITUT PASTEUR	1	1	2013
2013-03-01	2	2	2	2013-02-26	CAF	Measles/Rougeole	INSTITUT PASTEUR	2	1	2013
2013-03-01	2	2	2	2013-02-26	CAF	Measles/Rougeole	INSTITUT PASTEUR	1	1	2013
2013-03-01	1	2	2	2013-02-26	CAF	Measles/Rougeole	INSTITUT PASTEUR	1	1	2013
2013-03-01	1	2	2	2013-02-26	CAF	Measles/Rougeole	INSTITUT PASTEUR	1	1	2013
2013-03-01	1	2	2	2013-02-26	CAF	Measles/Rougeole	INSTITUT PASTEUR	2	1	2013
2013-03-01	1	2	2	2013-02-27	CAF	Measles/Rougeole	INSTITUT PASTEUR	1	1	2013
2013-03-01	1	2	2	2013-02-28	CAF	Measles/Rougeole	INSTITUT PASTEUR	2	1	2013
2013-03-01	1	2	2	2013-02-28	CNG	Measles/Rougeole	INSTITUT PASTEUR	2	1	2013
2013-03-01	1	2	2	2013-02-28	CNG	Measles/Rougeole	INSTITUT PASTEUR	2	1	2013
2013-03-01	1	2	2	2013-02-28	CNG	Measles/Rougeole	INSTITUT PASTEUR	2	1	2013
2013-03-06	1	2	2	2013-03-01	CAF	Measles/Rougeole	INSTITUT PASTEUR	2	1	2013
2013-03-06	2	2	2	2013-03-04	CAF	Measles/Rougeole	INSTITUT PASTEUR	1	1	2013
2013-03-06	1	Missing	2	2013-03-04	CAF	Measles/Rougeole	INSTITUT PASTEUR	1	1	2013
2013-03-06	1	2	2	2013-03-04	CAF	Measles/Rougeole	INSTITUT PASTEUR	2	1	2013
2013-03-06	1	2	2	2013-03-04	CAF	Measles/Rougeole	INSTITUT PASTEUR	2	1	2013
2013-03-06	1	2	2	2013-03-04	CAF	Measles/Rougeole	INSTITUT PASTEUR	2	1	2013
2013-03-06	1	2	2	2013-03-05	CAF	Measles/Rougeole	INSTITUT PASTEUR	2	1	2013
2013-03-06	1	2	2	2013-03-05	CAF	Measles/Rougeole	INSTITUT PASTEUR	2	1	2013
2013-03-06	1	2	2	2013-03-05	CAF	Measles/Rougeole	INSTITUT PASTEUR	2	1	2013
2013-03-06	1	2	2	2013-03-05	CAF	Measles/Rougeole	INSTITUT PASTEUR	1	1	2013
2013-03-06	1	2	2	2013-03-05	CAF	Measles/Rougeole	INSTITUT PASTEUR	1	1	2013
2013-03-06	1	2	2	2013-03-05	CAF	Measles/Rougeole	INSTITUT PASTEUR	1	1	2013
2013-03-06	1	2	2	2013-03-06	CAF	Measles/Rougeole	INSTITUT PASTEUR	2	1	2013
2013-03-06	1	2	2	2013-03-06	CAF	Measles/Rougeole	INSTITUT PASTEUR	2	1	2013
2013-03-06	1	2	2	2013-03-06	CAF	Measles/Rougeole	INSTITUT PASTEUR	2	1	2013
2013-03-01	1	2	2	2013-02-26	CAF	Measles/Rougeole	INSTITUT PASTEUR	1	1	2013
2013-03-06	1	2	2	2013-03-06	CAF	Measles/Rougeole	INSTITUT PASTEUR	1	1	2013
2013-03-12	1	2	2	2013-03-07	CAF	Measles/Rougeole	INSTITUT PASTEUR	2	1	2013
2013-03-12	1	2	2	2013-03-07	CAF	Measles/Rougeole	INSTITUT PASTEUR	1	1	2013
2013-03-06	1	2	2	2013-03-06	CAF	Measles/Rougeole	INSTITUT PASTEUR	1	1	2013
2013-03-13	1	2	2	2013-03-08	CAF	Measles/Rougeole	INSTITUT PASTEUR	1	1	2013
2013-03-13	1	2	2	2013-03-08	CAF	Measles/Rougeole	INSTITUT PASTEUR	1	1	2013
2013-03-13	1	2	2	2013-03-09	CAF	Measles/Rougeole	INSTITUT PASTEUR	1	1	2013
2013-03-13	1	2	2	2013-03-09	CAF	Measles/Rougeole	INSTITUT PASTEUR	1	1	2013
2013-03-13	1	2	2	2013-03-11	CAF	Measles/Rougeole	INSTITUT PASTEUR	2	1	2013
2013-03-15	1	2	2	2013-03-12	CAF	Measles/Rougeole	INSTITUT PASTEUR	2	1	2013
2013-03-15	1	2	2	2013-03-12	CAF	Measles/Rougeole	INSTITUT PASTEUR	2	1	2013
2013-03-15	1	2	2	2013-03-12	CAF	Measles/Rougeole	INSTITUT PASTEUR	1	1	2013
2013-03-15	1	2	2	2013-03-13	CAF	Measles/Rougeole	INSTITUT PASTEUR	1	1	2013
2013-03-15	1	2	2	2013-03-13	CAF	Measles/Rougeole	INSTITUT PASTEUR	1	1	2013
2013-03-15	1	2	2	2013-03-13	CAF	Measles/Rougeole	INSTITUT PASTEUR	2	1	2013
2013-04-03	1	2	2	2013-03-15	CAF	Measles/Rougeole	INSTITUT PASTEUR	2	1	2013
2013-04-03	1	2	2	2013-03-15	CAF	Measles/Rougeole	INSTITUT PASTEUR	2	1	2013
2013-04-03	1	2	2	2013-03-15	CAF	Measles/Rougeole	INSTITUT PASTEUR	2	1	2013
2013-04-03	1	2	2	2013-03-15	CAF	Measles/Rougeole	INSTITUT PASTEUR	2	1	2013
2013-04-03	1	2	2	2013-03-18	CAF	Measles/Rougeole	INSTITUT PASTEUR	2	1	2013
2013-04-03	1	2	2	2013-03-18	CAF	Measles/Rougeole	INSTITUT PASTEUR	1	1	2013
2013-04-03	1	2	2	2013-03-18	CAF	Measles/Rougeole	INSTITUT PASTEUR	1	1	2013
2013-04-03	1	2	2	2013-03-18	CAF	Measles/Rougeole	INSTITUT PASTEUR	2	1	2013
2013-04-03	1	2	2	2013-03-18	CAF	Measles/Rougeole	INSTITUT PASTEUR	2	1	2013
2013-04-03	1	2	2	2013-03-18	CAF	Measles/Rougeole	INSTITUT PASTEUR	1	1	2013
2013-04-03	1	2	2	2013-03-18	CAF	Measles/Rougeole	INSTITUT PASTEUR	2	1	2013
2013-04-03	1	2	2	2013-03-18	CAF	Measles/Rougeole	INSTITUT PASTEUR	2	1	2013
2013-04-03	1	2	2	2013-03-19	CAF	Measles/Rougeole	INSTITUT PASTEUR	2	1	2013
2013-04-03	1	2	2	2013-03-19	CAF	Measles/Rougeole	INSTITUT PASTEUR	2	1	2013
2013-04-03	1	2	2	2013-03-19	CAF	Measles/Rougeole	INSTITUT PASTEUR	2	1	2013
2013-04-03	1	2	2	2013-03-19	CAF	Measles/Rougeole	INSTITUT PASTEUR	2	1	2013
2013-04-03	1	2	2	2013-03-19	CAF	Measles/Rougeole	INSTITUT PASTEUR	2	1	2013
2013-04-03	1	2	2	2013-03-21	CAF	Measles/Rougeole	INSTITUT PASTEUR	1	1	2013
2013-04-03	1	2	2	2013-03-21	CAF	Measles/Rougeole	INSTITUT PASTEUR	2	1	2013
2013-04-03	1	2	2	2013-03-21	CAF	Measles/Rougeole	INSTITUT PASTEUR	1	1	2013
2013-04-12	1	2	2	2013-03-21	CAF	Measles/Rougeole	INSTITUT PASTEUR	1	1	2013
2013-04-09	1	2	2	2013-03-22	CAF	Measles/Rougeole	INSTITUT PASTEUR	2	1	2013
2013-04-09	1	2	2	2013-03-22	CAF	Measles/Rougeole	INSTITUT PASTEUR	2	1	2013
2013-04-09	1	2	2	2013-03-22	CAF	Measles/Rougeole	INSTITUT PASTEUR	2	1	2013
2013-04-09	1	2	2	2013-03-22	CAF	Measles/Rougeole	INSTITUT PASTEUR	2	1	2013
2013-04-09	1	2	2	2013-03-22	CAF	Measles/Rougeole	INSTITUT PASTEUR	2	1	2013
2013-04-09	1	2	2	2013-04-03	CAF	Measles/Rougeole	INSTITUT PASTEUR	1	1	2013
2013-04-09	1	2	2	2013-04-05	CAF	Measles/Rougeole	INSTITUT PASTEUR	1	1	2013
2013-04-09	1	2	2	2013-04-05	CAF	Measles/Rougeole	INSTITUT PASTEUR	2	1	2013
2013-04-09	1	2	2	2013-04-08	CAF	Measles/Rougeole	INSTITUT PASTEUR	2	1	2013
2013-04-10	1	2	2	2013-04-08	CAF	Measles/Rougeole	INSTITUT PASTEUR	3	1	2013
2013-04-09	1	2	2	2013-04-08	CAF	Measles/Rougeole	INSTITUT PASTEUR	1	1	2013
2013-04-09	1	2	2	2013-04-09	CAF	Measles/Rougeole	INSTITUT PASTEUR	2	1	2013
2013-04-09	1	2	2	2013-04-09	CAF	Measles/Rougeole	INSTITUT PASTEUR	2	1	2013
2013-04-12	1	2	2	2013-04-10	CAF	Measles/Rougeole	INSTITUT PASTEUR	1	1	2013
2013-04-12	1	2	2	2013-04-10	CAF	Measles/Rougeole	INSTITUT PASTEUR	1	1	2013
2013-04-12	1	2	2	2013-04-11	CAF	Measles/Rougeole	INSTITUT PASTEUR	1	1	2013
2013-04-09	1	1	2	2013-03-22	CAF	Measles/Rougeole	INSTITUT PASTEUR	2	1	2013
2013-04-09	1	2	2	2013-03-22	CAF	Measles/Rougeole	INSTITUT PASTEUR	2	1	2013
2013-04-12	1	2	2	2013-03-21	CAF	Measles/Rougeole	INSTITUT PASTEUR	1	1	2013
2013-03-06	1	2	2	2013-03-04	CAF	Measles/Rougeole	INSTITUT PASTEUR	2	1	2013
2013-04-26	1	2	2	2013-04-17	CAF	Measles/Rougeole	INSTITUT PASTEUR	2	1	2013
2013-04-26	1	2	2	2013-04-18	CAF	Measles/Rougeole	INSTITUT PASTEUR	2	1	2013
2013-04-26	2	2	2	2013-04-18	CAF	Measles/Rougeole	INSTITUT PASTEUR	2	1	2013
2013-04-26	1	2	2	2013-04-23	CAF	Measles/Rougeole	INSTITUT PASTEUR	2	1	2013
2013-05-03	1	2	2	2013-04-29	CAF	Measles/Rougeole	INSTITUT PASTEUR	2	1	2013
2013-05-10	1	2	2	2013-05-03	CAF	Measles/Rougeole	INSTITUT PASTEUR	2	1	2013
2013-05-08	1	2	2	2013-05-03	CAF	Measles/Rougeole	INSTITUT PASTEUR	1	1	2013
2013-05-10	1	2	2	2013-05-06	CAF	Measles/Rougeole	INSTITUT PASTEUR	1	1	2013
2013-05-10	1	2	2	2013-05-06	CAF	Measles/Rougeole	INSTITUT PASTEUR	1	1	2013
2013-05-08	1	2	2	2013-05-06	CAF	Measles/Rougeole	INSTITUT PASTEUR	2	1	2013
2013-05-08	1	2	2	2013-05-06	CAF	Measles/Rougeole	INSTITUT PASTEUR	2	1	2013
2013-05-08	1	2	2	2013-05-06	CAF	Measles/Rougeole	INSTITUT PASTEUR	1	1	2013
2013-05-08	1	2	2	2013-05-08	CAF	Measles/Rougeole	INSTITUT PASTEUR	2	1	2013
2013-05-17	1	2	2	2013-05-08	CAF	Measles/Rougeole	INSTITUT PASTEUR	2	1	2013
2013-05-17	1	2	2	2013-05-15	CAF	Measles/Rougeole	INSTITUT PASTEUR	2	1	2013
2013-05-23	1	2	2	2013-05-18	CAF	Measles/Rougeole	INSTITUT PASTEUR	2	1	2013
2013-05-23	1	2	2	2013-05-18	CAF	Measles/Rougeole	INSTITUT PASTEUR	2	1	2013
2013-05-23	2	2	2	2013-05-21	CAF	Measles/Rougeole	INSTITUT PASTEUR	2	1	2013
2013-05-23	1	2	2	2013-05-22	CAF	Measles/Rougeole	INSTITUT PASTEUR	1	1	2013
2013-05-23	2	2	2	2013-05-22	CAF	Measles/Rougeole	INSTITUT PASTEUR	2	1	2013
2013-06-05	1	2	2	2013-05-23	CAF	Measles/Rougeole	INSTITUT PASTEUR	2	1	2013
2013-06-05	1	2	2	2013-05-23	CAF	Measles/Rougeole	INSTITUT PASTEUR	1	1	2013
2013-06-05	1	2	2	2013-05-24	CAF	Measles/Rougeole	INSTITUT PASTEUR	1	1	2013
2013-07-08	1	2	2	2013-07-02	CAF	Measles/Rougeole	INSTITUT PASTEUR	1	1	2013
2013-07-08	1	2	2	2013-07-05	CAF	Measles/Rougeole	INSTITUT PASTEUR	2	1	2013
2013-07-22	1	2	2	2013-07-09	CAF	Measles/Rougeole	INSTITUT PASTEUR	2	1	2013
2013-07-22	1	2	2	2013-07-09	CAF	Measles/Rougeole	INSTITUT PASTEUR	2	1	2013
2013-07-22	1	2	2	2013-07-16	CAF	Measles/Rougeole	INSTITUT PASTEUR	2	1	2013
2013-07-22	1	2	2	2013-07-18	CAF	Measles/Rougeole	INSTITUT PASTEUR	2	1	2013
2013-07-31	1	2	2	2013-07-29	CAF	Measles/Rougeole	INSTITUT PASTEUR	2	1	2013
2013-07-31	1	2	2	2013-07-30	CAF	Measles/Rougeole	INSTITUT PASTEUR	1	1	2013
2013-07-31	1	2	2	2013-07-30	CAF	Measles/Rougeole	INSTITUT PASTEUR	1	1	2013
2013-07-31	1	2	2	2013-07-30	CAF	Measles/Rougeole	INSTITUT PASTEUR	1	1	2013
2013-07-31	1	2	2	2013-07-30	CAF	Measles/Rougeole	INSTITUT PASTEUR	1	1	2013
2013-08-07	1	2	2	2013-07-30	CAF	Measles/Rougeole	INSTITUT PASTEUR	1	1	2013
2013-08-07	1	2	2	2013-08-05	CAF	Measles/Rougeole	INSTITUT PASTEUR	3	1	2013
2013-08-07	1	2	2	2013-08-05	CAF	Measles/Rougeole	INSTITUT PASTEUR	3	1	2013
2013-08-07	1	2	2	2013-08-05	CAF	Measles/Rougeole	INSTITUT PASTEUR	1	1	2013
2013-08-07	1	2	2	2013-08-06	CAF	Measles/Rougeole	INSTITUT PASTEUR	1	1	2013
2013-08-07	1	2	2	2013-08-06	CAF	Measles/Rougeole	INSTITUT PASTEUR	1	1	2013
2013-08-07	1	2	2	2013-08-06	CAF	Measles/Rougeole	INSTITUT PASTEUR	1	1	2013
2013-08-07	1	2	2	2013-08-07	CAF	Measles/Rougeole	INSTITUT PASTEUR	1	1	2013
2013-08-07	1	2	2	2013-08-07	CAF	Measles/Rougeole	INSTITUT PASTEUR	1	1	2013
2013-08-22	1	2	2	2013-08-09	CAF	Measles/Rougeole	INSTITUT PASTEUR	2	1	2013
2013-08-22	1	2	2	2013-08-09	CAF	Measles/Rougeole	INSTITUT PASTEUR	2	1	2013
2013-08-22	1	2	2	2013-08-09	CAF	Measles/Rougeole	INSTITUT PASTEUR	2	1	2013
2013-08-22	1	2	2	2013-08-09	CAF	Measles/Rougeole	INSTITUT PASTEUR	2	1	2013
2013-08-22	1	2	2	2013-08-09	CAF	Measles/Rougeole	INSTITUT PASTEUR	2	1	2013
2013-08-22	1	2	2	2013-08-12	CAF	Measles/Rougeole	INSTITUT PASTEUR	1	1	2013
2013-08-22	1	2	2	2013-08-12	CAF	Measles/Rougeole	INSTITUT PASTEUR	2	1	2013
2013-08-22	1	2	2	2013-08-16	CAF	Measles/Rougeole	INSTITUT PASTEUR	2	1	2013
2013-08-21	1	2	2	2013-08-19	CAF	Measles/Rougeole	INSTITUT PASTEUR	1	1	2013
2013-08-28	1	2	2	2013-08-27	CAF	Measles/Rougeole	INSTITUT PASTEUR	2	1	2013
2013-09-03	1	2	2	2013-08-28	CAF	Measles/Rougeole	INSTITUT PASTEUR	2	1	2013
2013-09-03	1	2	2	2013-09-02	CAF	Measles/Rougeole	INSTITUT PASTEUR	2	1	2013
2013-09-09	1	2	2	2013-09-03	CAF	Measles/Rougeole	INSTITUT PASTEUR	2	1	2013
2013-09-09	1	2	2	2013-09-03	CAF	Measles/Rougeole	INSTITUT PASTEUR	1	1	2013
2013-09-09	1	2	2	2013-09-03	CAF	Measles/Rougeole	INSTITUT PASTEUR	2	1	2013
2013-09-09	1	2	2	2013-09-05	CAF	Measles/Rougeole	INSTITUT PASTEUR	1	1	2013
2013-09-09	1	2	2	2013-09-06	CAF	Measles/Rougeole	INSTITUT PASTEUR	2	1	2013
2013-09-09	1	2	2	2013-09-06	CAF	Measles/Rougeole	INSTITUT PASTEUR	2	1	2013
2013-09-12	1	2	2	2013-09-11	CAF	Measles/Rougeole	INSTITUT PASTEUR	1	1	2013
2013-09-12	1	2	2	2013-09-11	CAF	Measles/Rougeole	INSTITUT PASTEUR	1	1	2013
2013-09-12	1	2	2	2013-09-11	CAF	Measles/Rougeole	INSTITUT PASTEUR	1	1	2013
2013-09-12	1	2	2	2013-09-11	CAF	Measles/Rougeole	INSTITUT PASTEUR	1	1	2013
2013-09-12	1	2	2	2013-09-11	CAF	Measles/Rougeole	INSTITUT PASTEUR	1	1	2013
2013-09-12	1	2	2	2013-09-11	CAF	Measles/Rougeole	INSTITUT PASTEUR	1	1	2013
2013-09-12	1	2	2	2013-09-11	CAF	Measles/Rougeole	INSTITUT PASTEUR	1	1	2013
2013-09-12	1	2	2	2013-09-11	CAF	Measles/Rougeole	INSTITUT PASTEUR	2	1	2013
2013-09-12	1	2	2	2013-09-11	CAF	Measles/Rougeole	INSTITUT PASTEUR	1	1	2013
2013-09-12	1	2	2	2013-09-11	CAF	Measles/Rougeole	INSTITUT PASTEUR	1	1	2013
2013-09-12	1	2	2	2013-09-11	CAF	Measles/Rougeole	INSTITUT PASTEUR	1	1	2013
2013-09-24	1	2	2	2013-09-16	CAF	Measles/Rougeole	INSTITUT PASTEUR	2	1	2013
2013-11-08	1	2	2	2013-09-25	CAF	Measles/Rougeole	INSTITUT PASTEUR	2	1	2013
2013-11-08	1	2	2	2013-09-27	CAF	Measles/Rougeole	INSTITUT PASTEUR	2	1	2013
2013-11-08	1	2	2	2013-10-01	CAF	Measles/Rougeole	INSTITUT PASTEUR	2	1	2013
2013-11-08	1	2	2	2013-10-02	CAF	Measles/Rougeole	INSTITUT PASTEUR	2	1	2013
2013-11-08	1	2	2	2013-10-03	CAF	Measles/Rougeole	INSTITUT PASTEUR	2	1	2013
2013-11-08	1	2	2	2013-10-03	CAF	Measles/Rougeole	INSTITUT PASTEUR	1	1	2013
2013-11-08	1	2	2	2013-10-03	CAF	Measles/Rougeole	INSTITUT PASTEUR	3	1	2013
2013-11-08	1	2	2	2013-10-04	CAF	Measles/Rougeole	INSTITUT PASTEUR	2	1	2013
2013-11-08	1	2	2	2013-10-07	CAF	Measles/Rougeole	INSTITUT PASTEUR	2	1	2013
2013-11-08	1	2	2	2013-10-07	CAF	Measles/Rougeole	INSTITUT PASTEUR	2	1	2013
2013-11-08	1	2	2	2013-10-07	CAF	Measles/Rougeole	INSTITUT PASTEUR	2	1	2013
2013-11-08	1	2	2	2013-10-07	CAF	Measles/Rougeole	INSTITUT PASTEUR	1	1	2013
2013-11-08	1	2	2	2013-10-08	CAF	Measles/Rougeole	INSTITUT PASTEUR	2	1	2013
2013-11-08	1	2	2	2013-10-09	CAF	Measles/Rougeole	INSTITUT PASTEUR	1	1	2013
2013-11-08	1	2	2	2013-10-09	CAF	Measles/Rougeole	INSTITUT PASTEUR	1	1	2013
2013-11-08	1	2	2	2013-10-09	CAF	Measles/Rougeole	INSTITUT PASTEUR	1	1	2013
2013-11-08	1	2	2	2013-10-10	CAF	Measles/Rougeole	INSTITUT PASTEUR	2	1	2013
2013-11-08	2	2	2	2013-10-10	CAF	Measles/Rougeole	INSTITUT PASTEUR	2	1	2013
2013-11-08	1	2	2	2013-10-11	CAF	Measles/Rougeole	INSTITUT PASTEUR	2	1	2013
2013-11-08	1	2	2	2013-10-14	CAF	Measles/Rougeole	INSTITUT PASTEUR	2	1	2013
2013-11-08	1	2	2	2013-10-15	CAF	Measles/Rougeole	INSTITUT PASTEUR	2	1	2013
2013-11-08	1	2	2	2013-10-17	CAF	Measles/Rougeole	INSTITUT PASTEUR	2	1	2013
2013-11-08	1	2	2	2013-10-18	CAF	Measles/Rougeole	INSTITUT PASTEUR	2	1	2013
2013-11-08	1	2	2	2013-10-21	CAF	Measles/Rougeole	INSTITUT PASTEUR	2	1	2013
2013-11-08	1	2	2	2013-10-21	CAF	Measles/Rougeole	INSTITUT PASTEUR	2	1	2013
2013-11-08	1	2	2	2013-10-21	CAF	Measles/Rougeole	INSTITUT PASTEUR	2	1	2013
2013-11-08	1	2	2	2013-10-28	CAF	Measles/Rougeole	INSTITUT PASTEUR	1	1	2013
2013-11-08	1	2	2	2013-10-30	CAF	Measles/Rougeole	INSTITUT PASTEUR	2	1	2013
2013-11-08	1	2	2	2013-10-30	CAF	Measles/Rougeole	INSTITUT PASTEUR	1	1	2013
2013-11-08	1	2	2	2013-10-31	CAF	Measles/Rougeole	INSTITUT PASTEUR	2	1	2013
2013-11-08	1	2	2	2013-11-04	CAF	Measles/Rougeole	INSTITUT PASTEUR	1	1	2013
2013-11-08	1	2	2	2013-11-04	CAF	Measles/Rougeole	INSTITUT PASTEUR	2	1	2013
2013-11-12	1	2	2	2013-11-08	CAF	Measles/Rougeole	INSTITUT PASTEUR	1	1	2013
2013-11-08	1	2	2	2013-10-28	CAF	Measles/Rougeole	INSTITUT PASTEUR	2	1	2013
2013-11-18	1	2	2	2013-11-12	CAF	Measles/Rougeole	INSTITUT PASTEUR	1	1	2013
2013-11-18	1	2	2	2013-11-12	CAF	Measles/Rougeole	INSTITUT PASTEUR	1	1	2013
2013-11-18	1	2	2	2013-11-13	CAF	Measles/Rougeole	INSTITUT PASTEUR	2	1	2013
2013-11-18	1	2	2	2013-11-15	CAF	Measles/Rougeole	INSTITUT PASTEUR	2	1	2013
2013-11-18	1	2	2	2013-11-18	CAF	Measles/Rougeole	INSTITUT PASTEUR	1	1	2013
2013-11-25	1	2	2	2013-11-19	CAF	Measles/Rougeole	INSTITUT PASTEUR	2	1	2013
2013-11-25	1	2	2	2013-11-25	CAF	Measles/Rougeole	INSTITUT PASTEUR	1	1	2013
2013-11-25	1	2	2	2013-11-25	CAF	Measles/Rougeole	INSTITUT PASTEUR	1	1	2013
2013-12-21	1	2	2	2013-12-21	CAF	Measles/Rougeole	INSTITUT PASTEUR	2	1	2013
2013-12-26	1	2	2	2013-12-26	CAF	Measles/Rougeole	INSTITUT PASTEUR	1	1	2013
2013-12-26	1	2	2	2013-12-26	CAF	Measles/Rougeole	INSTITUT PASTEUR	1	1	2013
2013-12-28	1	2	2	2013-12-28	CAF	Measles/Rougeole	INSTITUT PASTEUR	1	1	2013
2013-12-28	1	2	2	2013-12-28	CAF	Measles/Rougeole	INSTITUT PASTEUR	1	1	2013
2013-12-28	1	2	2	2013-12-28	CAF	Measles/Rougeole	INSTITUT PASTEUR	1	1	2013
2013-12-28	1	2	2	2013-12-28	CAF	Measles/Rougeole	INSTITUT PASTEUR	1	1	2013
2013-12-28	1	2	2	2013-12-28	CAF	Measles/Rougeole	INSTITUT PASTEUR	2	1	2013
2014-01-03	1	2	2	2014-01-02	CAF	Measles/Rougeole	INSTITUT PASTEUR	2	1	2014
2010-01-03	1	2	2	2014-01-02	CAF	Measles/Rougeole	INSTITUT PASTEUR	2	1	2014
2014-01-03	1	2	2	2014-01-02	CAF	Measles/Rougeole	INSTITUT PASTEUR	2	1	2014
2014-01-03	1	2	2	2014-01-02	CAF	Measles/Rougeole	INSTITUT PASTEUR	1	1	2014
2014-01-03	1	2	2	2014-01-02	CAF	Measles/Rougeole	INSTITUT PASTEUR	2	1	2014
2014-01-03	1	2	2	2014-01-02	CAF	Measles/Rougeole	INSTITUT PASTEUR	2	1	2014
2014-01-16	1	2	2	2014-01-14	CAF	Measles/Rougeole	INSTITUT PASTEUR	1	1	2014
2014-01-16	1	2	2	2014-01-14	CAF	Measles/Rougeole	INSTITUT PASTEUR	1	1	2014
2014-01-16	1	2	2	2014-01-14	CAF	Measles/Rougeole	INSTITUT PASTEUR	1	1	2014
2014-01-16	1	2	2	2014-01-14	CAF	Measles/Rougeole	INSTITUT PASTEUR	1	1	2014
2014-01-16	1	2	2	2014-01-14	CAF	Measles/Rougeole	INSTITUT PASTEUR	1	1	2014
2014-01-16	1	2	2	2014-01-14	CAF	Measles/Rougeole	INSTITUT PASTEUR	1	1	2014
2014-01-16	1	2	2	2014-01-14	CAF	Measles/Rougeole	INSTITUT PASTEUR	1	1	2014
2014-01-16	1	2	2	2014-01-14	CAF	Measles/Rougeole	INSTITUT PASTEUR	1	1	2014
2014-01-16	1	2	2	2014-01-14	CAF	Measles/Rougeole	INSTITUT PASTEUR	1	1	2014
2014-01-08	1	2	2	2014-01-08	CAF	Measles/Rougeole	INSTITUT PASTEUR	2	1	2014
2014-01-16	1	2	2	2014-01-14	CAF	Measles/Rougeole	INSTITUT PASTEUR	1	1	2014
2014-04-16	1	2	2	2014-01-14	CAF	Measles/Rougeole	INSTITUT PASTEUR	1	1	2014
2014-01-16	1	2	2	2014-01-14	CAF	Measles/Rougeole	INSTITUT PASTEUR	1	1	2014
2014-01-16	1	2	2	2014-01-13	CAF	Measles/Rougeole	INSTITUT PASTEUR	1	1	2014
2014-01-16	1	2	2	2014-01-14	CAF	Measles/Rougeole	INSTITUT PASTEUR	1	1	2014
2014-01-16	1	2	2	2014-01-14	CAF	Measles/Rougeole	INSTITUT PASTEUR	1	1	2014
2014-01-16	1	2	2	2014-01-14	CAF	Measles/Rougeole	INSTITUT PASTEUR	1	1	2014
2014-01-16	1	2	2	2014-01-14	CAF	Measles/Rougeole	INSTITUT PASTEUR	1	1	2014
2014-01-16	1	2	2	2014-01-14	CAF	Measles/Rougeole	INSTITUT PASTEUR	1	1	2014
2014-01-16	1	2	2	2014-01-14	CAF	Measles/Rougeole	INSTITUT PASTEUR	1	1	2014
2014-01-16	1	2	2	2014-01-14	CAF	Measles/Rougeole	INSTITUT PASTEUR	1	1	2014
2014-01-16	1	2	2	2014-01-14	CAF	Measles/Rougeole	INSTITUT PASTEUR	1	1	2014
2014-01-24	1	2	2	2014-01-21	CAF	Measles/Rougeole	INSTITUT PASTEUR	2	1	2014
2014-01-24	1	2	2	2014-01-22	CAF	Measles/Rougeole	INSTITUT PASTEUR	1	1	2014
2014-01-24	1	2	2	2014-01-22	CAF	Measles/Rougeole	INSTITUT PASTEUR	1	1	2014
2014-01-24	1	2	2	2014-01-22	CAF	Measles/Rougeole	INSTITUT PASTEUR	1	1	2014
2014-01-24	1	2	2	2014-01-22	CAF	Measles/Rougeole	INSTITUT PASTEUR	1	1	2014
2014-01-24	1	2	2	2014-01-22	CAF	Measles/Rougeole	INSTITUT PASTEUR	1	1	2014
2014-01-29	1	2	2	2014-01-24	CAF	Measles/Rougeole	INSTITUT PASTEUR	1	1	2014
2014-01-29	1	2	2	2014-01-27	CAF	Measles/Rougeole	INSTITUT PASTEUR	2	1	2014
2014-01-29	1	2	2	2014-01-27	CAF	Measles/Rougeole	INSTITUT PASTEUR	1	1	2014
2014-01-29	1	2	2	2014-01-28	CAF	Measles/Rougeole	INSTITUT PASTEUR	2	1	2014
2014-02-05	1	2	2	2014-01-29	CAF	Measles/Rougeole	INSTITUT PASTEUR	1	1	2014
2014-02-05	1	2	2	2014-01-30	CAF	Measles/Rougeole	INSTITUT PASTEUR	2	1	2014
2014-02-05	1	2	2	2014-01-31	CAF	Measles/Rougeole	INSTITUT PASTEUR	2	1	2014
2014-02-05	1	2	2	2014-01-31	CAF	Measles/Rougeole	INSTITUT PASTEUR	2	1	2014
2014-02-05	1	2	2	2014-02-03	CAF	Measles/Rougeole	INSTITUT PASTEUR	2	1	2014
2014-02-05	1	2	2	2014-02-03	CAF	Measles/Rougeole	INSTITUT PASTEUR	2	1	2014
2014-02-05	1	2	2	2014-02-04	CAF	Measles/Rougeole	INSTITUT PASTEUR	2	1	2014
2014-01-16	1	2	2	2014-01-14	CAF	Measles/Rougeole	INSTITUT PASTEUR	1	1	2014
2014-01-16	1	2	2	2014-01-14	CAF	Measles/Rougeole	INSTITUT PASTEUR	1	1	2014
2014-01-16	1	2	2	2014-01-14	CAF	Measles/Rougeole	INSTITUT PASTEUR	1	1	2014
2014-02-05	1	2	2	2014-02-04	CAF	Measles/Rougeole	INSTITUT PASTEUR	2	1	2014
2014-02-11	1	2	2	2014-02-07	CAF	Measles/Rougeole	INSTITUT PASTEUR	2	1	2014
2014-02-11	1	2	2	2014-02-07	CAF	Measles/Rougeole	INSTITUT PASTEUR	2	1	2014
2014-02-11	1	2	2	2014-02-07	CAF	Measles/Rougeole	INSTITUT PASTEUR	2	1	2014
2014-02-11	1	2	2	2014-02-07	CAF	Measles/Rougeole	INSTITUT PASTEUR	2	1	2014
2014-02-11	1	2	2	2014-02-10	CAF	Measles/Rougeole	INSTITUT PASTEUR	2	1	2014
2014-02-11	1	2	2	2014-02-10	CAF	Measles/Rougeole	INSTITUT PASTEUR	2	1	2014
2014-02-19	1	2	2	2014-02-11	CAF	Measles/Rougeole	INSTITUT PASTEUR	2	1	2014
2014-02-19	1	2	2	2014-02-12	CAF	Measles/Rougeole	INSTITUT PASTEUR	2	1	2014
2014-02-19	1	2	2	2014-02-12	CAF	Measles/Rougeole	INSTITUT PASTEUR	2	1	2014
2014-02-19	1	2	2	2014-02-13	CAF	Measles/Rougeole	INSTITUT PASTEUR	1	1	2014
2014-02-19	1	2	2	2014-02-13	CAF	Measles/Rougeole	INSTITUT PASTEUR	1	1	2014
2014-02-19	1	2	2	2014-02-13	CAF	Measles/Rougeole	INSTITUT PASTEUR	1	1	2014
2014-02-19	1	2	2	2014-02-13	CAF	Measles/Rougeole	INSTITUT PASTEUR	1	1	2014
2014-02-19	1	2	2	2014-02-13	CAF	Measles/Rougeole	INSTITUT PASTEUR	2	1	2014
2014-02-19	1	2	2	2014-02-17	CAF	Measles/Rougeole	INSTITUT PASTEUR	2	1	2014
2014-02-19	1	2	2	2014-02-17	CAF	Measles/Rougeole	INSTITUT PASTEUR	2	1	2014
2014-02-19	1	2	2	2014-02-17	CAF	Measles/Rougeole	INSTITUT PASTEUR	1	1	2014
2014-02-19	1	2	2	2014-02-17	CAF	Measles/Rougeole	INSTITUT PASTEUR	1	1	2014
2014-02-19	1	2	2	2014-02-17	CAF	Measles/Rougeole	INSTITUT PASTEUR	1	1	2014
2014-02-19	1	2	2	2014-02-17	CAF	Measles/Rougeole	INSTITUT PASTEUR	1	1	2014
2014-02-26	1	2	2	2014-02-21	CAF	Measles/Rougeole	INSTITUT PASTEUR	1	1	2014
2014-01-16	1	2	2	2014-01-13	CAF	Measles/Rougeole	INSTITUT PASTEUR	2	1	2014
2014-01-16	1	2	2	2014-01-14	CAF	Measles/Rougeole	INSTITUT PASTEUR	2	1	2014
2014-01-29	1	2	2	2014-01-28	CAF	Measles/Rougeole	INSTITUT PASTEUR	2	1	2014
2014-01-29	1	2	2	2014-01-28	CAF	Measles/Rougeole	INSTITUT PASTEUR	2	1	2014
2014-01-29	1	2	2	2014-01-29	CAF	Measles/Rougeole	INSTITUT PASTEUR	1	1	2014
2014-02-05	1	2	2	2014-02-04	CAF	Measles/Rougeole	INSTITUT PASTEUR	2	1	2014
2014-02-26	1	2	2	2014-02-25	CAF	Measles/Rougeole	INSTITUT PASTEUR	2	1	2014
2014-02-26	1	2	2	2014-02-21	CAF	Measles/Rougeole	INSTITUT PASTEUR	1	1	2014
2014-02-26	1	2	2	2014-02-25	CAF	Measles/Rougeole	INSTITUT PASTEUR	2	2	2014
2014-02-26	1	2	2	2014-02-25	CAF	Measles/Rougeole	INSTITUT PASTEUR	2	1	2014
2014-02-26	1	2	2	2014-02-25	CAF	Measles/Rougeole	INSTITUT PASTEUR	2	1	2014
2014-02-26	1	2	2	2014-02-24	CAF	Measles/Rougeole	INSTITUT PASTEUR	1	1	2014
2014-02-26	1	2	2	2014-02-24	CAF	Measles/Rougeole	INSTITUT PASTEUR	2	1	2014
2014-03-04	1	2	2	2014-02-26	CAF	Measles/Rougeole	INSTITUT PASTEUR	2	1	2014
2014-03-04	1	2	2	2014-02-26	CAF	Measles/Rougeole	INSTITUT PASTEUR	1	1	2014
2014-03-04	1	2	2	2014-02-26	CAF	Measles/Rougeole	INSTITUT PASTEUR	1	1	2014
2014-03-04	1	2	2	2014-02-27	CAF	Measles/Rougeole	INSTITUT PASTEUR	1	1	2014
2014-01-16	1	2	2	2014-01-14	CAF	Measles/Rougeole	INSTITUT PASTEUR	2	1	2014
2014-03-04	1	2	2	2014-02-28	CAF	Measles/Rougeole	INSTITUT PASTEUR	2	1	2014
2014-03-04	1	2	2	2014-02-28	CAF	Measles/Rougeole	INSTITUT PASTEUR	2	1	2014
2014-03-04	1	Missing	2	2014-03-03	CAF	Measles/Rougeole	INSTITUT PASTEUR	2	1	2014
2014-03-14	1	2	2	2014-03-05	CAF	Measles/Rougeole	INSTITUT PASTEUR	2	1	2014
2014-03-12	1	2	2	2014-03-06	CAF	Measles/Rougeole	INSTITUT PASTEUR	1	1	2014
2014-03-12	1	2	2	2014-03-06	CAF	Measles/Rougeole	INSTITUT PASTEUR	1	1	2014
2014-03-12	1	2	2	2014-03-06	CAF	Measles/Rougeole	INSTITUT PASTEUR	1	1	2014
2014-03-12	1	2	2	2014-03-06	CAF	Measles/Rougeole	INSTITUT PASTEUR	1	1	2014
2014-03-12	1	2	2	2014-03-05	CAF	Measles/Rougeole	INSTITUT PASTEUR	1	1	2014
2014-03-14	1	2	2	2014-03-06	CAF	Measles/Rougeole	INSTITUT PASTEUR	2	1	2014
2014-03-12	1	2	2	2014-03-06	CAF	Measles/Rougeole	INSTITUT PASTEUR	1	1	2014
2014-03-14	1	2	2	2014-03-10	CAF	Measles/Rougeole	INSTITUT PASTEUR	2	1	2014
2014-03-12	1	2	2	2014-03-10	CAF	Measles/Rougeole	INSTITUT PASTEUR	2	1	2014
2014-03-12	1	2	2	2014-03-10	CAF	Measles/Rougeole	INSTITUT PASTEUR	1	1	2014
2014-03-12	2	2	2	2014-03-11	CAF	Measles/Rougeole	INSTITUT PASTEUR	2	1	2014
2014-03-12	1	2	2	2014-03-11	CAF	Measles/Rougeole	INSTITUT PASTEUR	2	1	2014
2014-03-12	1	2	2	2014-03-11	CAF	Measles/Rougeole	INSTITUT PASTEUR	2	1	2014
2014-03-17	1	2	2	2014-03-13	CAF	Measles/Rougeole	INSTITUT PASTEUR	2	1	2014
2014-03-17	1	2	2	2014-03-13	CAF	Measles/Rougeole	INSTITUT PASTEUR	2	1	2014
2014-03-17	1	2	2	2014-03-13	CAF	Measles/Rougeole	INSTITUT PASTEUR	2	1	2014
2014-03-17	1	2	2	2014-03-13	CAF	Measles/Rougeole	INSTITUT PASTEUR	2	1	2014
2014-03-17	1	2	2	2014-03-14	CAF	Measles/Rougeole	INSTITUT PASTEUR	2	1	2014
2014-03-17	1	2	2	2014-03-14	CAF	Measles/Rougeole	INSTITUT PASTEUR	1	1	2014
2014-03-17	1	2	2	2014-03-17	CAF	Measles/Rougeole	INSTITUT PASTEUR	1	1	2014
2014-03-14	1	2	2	2014-03-13	CAF	Measles/Rougeole	INSTITUT PASTEUR	2	1	2014
2014-03-14	1	2	2	2014-03-13	CAF	Measles/Rougeole	INSTITUT PASTEUR	2	1	2014
2014-03-14	1	2	2	2014-03-13	CAF	Measles/Rougeole	INSTITUT PASTEUR	2	1	2014
2014-03-14	1	2	2	2014-03-13	CAF	Measles/Rougeole	INSTITUT PASTEUR	2	1	2014
2014-03-14	1	2	2	2014-03-14	CAF	Measles/Rougeole	INSTITUT PASTEUR	2	1	2014
2014-03-14	1	2	2	2014-03-14	CAF	Measles/Rougeole	INSTITUT PASTEUR	1	1	2014
2014-03-14	1	2	2	2014-03-14	CAF	Measles/Rougeole	INSTITUT PASTEUR	1	1	2014
2014-03-21	1	2	2	2014-03-17	CAF	Measles/Rougeole	INSTITUT PASTEUR	2	1	2014
2014-03-21	1	2	2	2014-03-17	CAF	Measles/Rougeole	INSTITUT PASTEUR	2	1	2014
2014-03-21	1	2	2	2014-03-17	CAF	Measles/Rougeole	INSTITUT PASTEUR	2	1	2014
2014-03-21	1	2	2	2014-03-17	CAF	Measles/Rougeole	INSTITUT PASTEUR	2	1	2014
2014-03-21	1	2	2	2014-03-17	CAF	Measles/Rougeole	INSTITUT PASTEUR	2	1	2014
2014-04-21	1	2	2	2014-03-17	CAF	Measles/Rougeole	INSTITUT PASTEUR	2	1	2014
2014-04-21	1	2	2	2014-03-17	CAF	Measles/Rougeole	INSTITUT PASTEUR	2	1	2014
2014-04-21	1	2	2	2014-03-17	CAF	Measles/Rougeole	INSTITUT PASTEUR	2	1	2014
2014-03-21	1	2	2	2014-03-20	CAF	Measles/Rougeole	INSTITUT PASTEUR	2	1	2014
2014-03-27	1	2	2	2014-03-21	CAF	Measles/Rougeole	INSTITUT PASTEUR	1	1	2014
2014-03-27	1	2	2	2014-03-21	CAF	Measles/Rougeole	INSTITUT PASTEUR	1	1	2014
2014-03-27	1	2	2	2014-03-22	CAF	Measles/Rougeole	INSTITUT PASTEUR	2	1	2014
2014-03-27	1	2	2	2014-03-24	CAF	Measles/Rougeole	INSTITUT PASTEUR	2	1	2014
2014-03-27	1	2	2	2014-03-24	CAF	Measles/Rougeole	INSTITUT PASTEUR	1	1	2014
2014-03-27	2	2	2	2014-03-24	CAF	Measles/Rougeole	INSTITUT PASTEUR	2	1	2014
2014-03-27	1	2	2	2014-03-24	CAF	Measles/Rougeole	INSTITUT PASTEUR	2	1	2014
2014-04-02	1	2	2	2014-03-27	CAF	Measles/Rougeole	INSTITUT PASTEUR	2	1	2014
2014-04-02	1	2	2	2014-03-27	CAF	Measles/Rougeole	INSTITUT PASTEUR	2	1	2014
2014-04-02	1	2	2	2014-03-27	CAF	Measles/Rougeole	INSTITUT PASTEUR	1	1	2014
2014-04-02	1	2	2	2014-03-28	CAF	Measles/Rougeole	INSTITUT PASTEUR	1	1	2014
2014-04-02	2	2	2	2014-03-28	CAF	Measles/Rougeole	INSTITUT PASTEUR	1	1	2014
2014-04-02	1	2	2	2014-03-28	CAF	Measles/Rougeole	INSTITUT PASTEUR	1	1	2014
2014-04-02	1	2	2	2014-03-31	CAF	Measles/Rougeole	INSTITUT PASTEUR	2	1	2014
2014-04-02	1	2	2	2014-03-31	CAF	Measles/Rougeole	INSTITUT PASTEUR	1	1	2014
2014-04-02	1	Missing	2	2014-03-31	CAF	Measles/Rougeole	INSTITUT PASTEUR	1	1	2014
2014-04-02	1	Missing	2	2014-03-31	CAF	Measles/Rougeole	INSTITUT PASTEUR	1	1	2014
2014-04-02	1	2	2	2014-03-31	CAF	Measles/Rougeole	INSTITUT PASTEUR	1	1	2014
2014-04-02	1	2	2	2014-03-31	CAF	Measles/Rougeole	INSTITUT PASTEUR	1	1	2014
2014-04-02	1	2	2	2014-03-31	CAF	Measles/Rougeole	INSTITUT PASTEUR	1	1	2014
2014-04-03	1	2	2	2014-03-31	CAF	Measles/Rougeole	INSTITUT PASTEUR	1	1	2014
2014-04-03	1	2	2	2014-03-31	CAF	Measles/Rougeole	INSTITUT PASTEUR	2	1	2014
2014-04-02	1	2	2	2014-04-01	CAF	Measles/Rougeole	INSTITUT PASTEUR	1	1	2014
2014-04-03	1	2	2	2014-04-01	CAF	Measles/Rougeole	INSTITUT PASTEUR	2	1	2014
2014-04-03	1	2	2	2014-04-01	CAF	Measles/Rougeole	INSTITUT PASTEUR	2	1	2014
2014-04-03	1	2	2	2014-04-02	CAF	Measles/Rougeole	INSTITUT PASTEUR	2	1	2014
2014-04-09	1	2	2	2014-04-03	CAF	Measles/Rougeole	INSTITUT PASTEUR	2	1	2014
2014-04-09	1	2	2	2014-04-03	CAF	Measles/Rougeole	INSTITUT PASTEUR	2	1	2014
2014-04-09	1	2	2	2014-04-03	CAF	Measles/Rougeole	INSTITUT PASTEUR	2	1	2014
2014-04-09	1	2	2	2014-04-03	CAF	Measles/Rougeole	INSTITUT PASTEUR	2	1	2014
2014-04-09	1	2	2	2014-04-04	CAF	Measles/Rougeole	INSTITUT PASTEUR	2	1	2014
2014-04-09	1	2	2	2014-04-04	CAF	Measles/Rougeole	INSTITUT PASTEUR	2	1	2014
2014-04-15	1	2	2	2014-04-09	CAF	Measles/Rougeole	INSTITUT PASTEUR	2	1	2014
2014-04-09	1	2	2	2014-04-07	CAF	Measles/Rougeole	INSTITUT PASTEUR	2	1	2014
2014-04-09	1	2	2	2014-04-08	CAF	Measles/Rougeole	INSTITUT PASTEUR	2	1	2014
2014-04-09	1	2	2	2014-04-08	CAF	Measles/Rougeole	INSTITUT PASTEUR	2	1	2014
2014-04-09	1	2	2	2014-04-08	CAF	Measles/Rougeole	INSTITUT PASTEUR	2	1	2014
2014-04-09	1	2	2	2014-04-08	CAF	Measles/Rougeole	INSTITUT PASTEUR	2	1	2014
2014-04-09	1	2	2	2014-04-08	CAF	Measles/Rougeole	INSTITUT PASTEUR	2	1	2014
2014-04-09	1	2	2	2014-04-08	CAF	Measles/Rougeole	INSTITUT PASTEUR	2	1	2014
2014-04-09	1	2	2	2014-04-08	CAF	Measles/Rougeole	INSTITUT PASTEUR	2	1	2014
2014-04-15	1	2	2	2014-04-09	CAF	Measles/Rougeole	INSTITUT PASTEUR	1	1	2014
2014-04-15	1	2	2	2014-04-09	CAF	Measles/Rougeole	INSTITUT PASTEUR	1	1	2014
2014-04-15	1	2	2	2014-04-09	CAF	Measles/Rougeole	INSTITUT PASTEUR	2	1	2014
2014-04-15	1	2	2	2014-04-09	CAF	Measles/Rougeole	INSTITUT PASTEUR	2	1	2014
2014-04-15	1	2	2	2014-04-09	CAF	Measles/Rougeole	INSTITUT PASTEUR	2	1	2014
2014-04-15	1	2	2	2014-04-11	CAF	Measles/Rougeole	INSTITUT PASTEUR	1	1	2014
2014-04-15	1	2	2	2014-04-11	CAF	Measles/Rougeole	INSTITUT PASTEUR	1	1	2014
2014-04-15	1	2	2	2014-04-11	CAF	Measles/Rougeole	INSTITUT PASTEUR	2	1	2014
2014-04-15	1	2	2	2014-04-11	CAF	Measles/Rougeole	INSTITUT PASTEUR	2	1	2014
2014-04-14	1	2	2	2014-04-11	CAF	Measles/Rougeole	INSTITUT PASTEUR	1	1	2014
2014-04-15	1	2	2	2014-04-11	CAF	Measles/Rougeole	INSTITUT PASTEUR	2	1	2014
2014-04-15	1	2	2	2014-04-15	CAF	Measles/Rougeole	INSTITUT PASTEUR	1	1	2014
2014-04-15	1	2	2	2014-04-15	CAF	Measles/Rougeole	INSTITUT PASTEUR	2	1	2014
2014-04-15	1	2	2	2014-04-15	CAF	Measles/Rougeole	INSTITUT PASTEUR	1	1	2014
2014-04-15	1	2	2	2014-04-15	CAF	Measles/Rougeole	INSTITUT PASTEUR	1	1	2014
2014-04-15	1	2	2	2014-04-15	CAF	Measles/Rougeole	INSTITUT PASTEUR	1	1	2014
2014-04-15	1	2	2	2014-04-15	CAF	Measles/Rougeole	INSTITUT PASTEUR	1	1	2014
2014-04-25	1	2	2	2014-04-15	CAF	Measles/Rougeole	INSTITUT PASTEUR	2	1	2014
2014-04-24	1	2	2	2014-04-16	CAF	Measles/Rougeole	INSTITUT PASTEUR	2	1	2014
2014-04-25	1	2	2	2014-04-17	CAF	Measles/Rougeole	INSTITUT PASTEUR	1	1	2014
2014-04-25	1	2	2	2014-04-17	CAF	Measles/Rougeole	INSTITUT PASTEUR	1	1	2014
2014-03-17	1	1	2	2014-04-13	CAF	Measles/Rougeole	INSTITUT PASTEUR	2	1	2014
2014-04-25	1	2	2	2014-04-11	CAF	Measles/Rougeole	INSTITUT PASTEUR	1	1	2014
2014-04-25	1	2	2	2014-04-22	CAF	Measles/Rougeole	INSTITUT PASTEUR	1	1	2014
2014-04-25	1	2	2	2014-04-22	CAF	Measles/Rougeole	INSTITUT PASTEUR	1	1	2014
2014-04-25	1	2	2	2014-04-22	CAF	Measles/Rougeole	INSTITUT PASTEUR	1	1	2014
2014-04-25	1	2	2	2014-04-22	CAF	Measles/Rougeole	INSTITUT PASTEUR	1	1	2014
2014-04-25	1	2	2	2014-01-22	CAF	Measles/Rougeole	INSTITUT PASTEUR	1	1	2014
2014-04-25	1	2	2	2014-04-22	CAF	Measles/Rougeole	INSTITUT PASTEUR	1	1	2014
2014-04-25	1	2	2	2014-04-22	CAF	Measles/Rougeole	INSTITUT PASTEUR	1	1	2014
2014-04-25	1	2	2	2014-04-23	CAF	Measles/Rougeole	INSTITUT PASTEUR	1	1	2014
2014-04-29	1	2	2	2014-04-23	CAF	Measles/Rougeole	INSTITUT PASTEUR	1	1	2014
2014-04-25	1	2	2	2014-04-23	CAF	Measles/Rougeole	INSTITUT PASTEUR	2	1	2014
2014-04-25	1	2	2	2014-04-24	CAF	Measles/Rougeole	INSTITUT PASTEUR	1	1	2014
2014-04-25	1	2	2	2014-04-24	CAF	Measles/Rougeole	INSTITUT PASTEUR	1	1	2014
2014-04-25	1	2	2	2014-04-24	CAF	Measles/Rougeole	INSTITUT PASTEUR	1	1	2014
2014-04-25	1	2	2	2014-04-24	CAF	Measles/Rougeole	INSTITUT PASTEUR	2	1	2014
2014-04-25	1	2	2	2014-04-17	CAF	Measles/Rougeole	INSTITUT PASTEUR	1	1	2014
2014-04-25	1	2	2	2014-04-24	CAF	Measles/Rougeole	INSTITUT PASTEUR	1	1	2014
2014-04-25	1	2	2	2014-04-24	CAF	Measles/Rougeole	INSTITUT PASTEUR	2	1	2014
2014-04-25	1	2	2	2014-04-24	CAF	Measles/Rougeole	INSTITUT PASTEUR	1	1	2014
2014-04-25	1	2	2	2014-04-25	CAF	Measles/Rougeole	INSTITUT PASTEUR	2	1	2014
2014-04-29	1	2	2	2014-04-25	CAF	Measles/Rougeole	INSTITUT PASTEUR	1	1	2014
2014-04-25	1	2	2	2014-04-25	CAF	Measles/Rougeole	INSTITUT PASTEUR	2	1	2014
2014-05-05	1	2	2	2014-04-25	CAF	Measles/Rougeole	INSTITUT PASTEUR	2	1	2014
2014-05-05	1	2	2	2014-04-25	CAF	Measles/Rougeole	INSTITUT PASTEUR	2	1	2014
2014-04-29	1	2	2	2014-04-25	CAF	Measles/Rougeole	INSTITUT PASTEUR	2	1	2014
2014-04-29	1	2	2	2014-04-28	CAF	Measles/Rougeole	INSTITUT PASTEUR	2	1	2014
2014-04-29	1	2	2	2014-04-28	CAF	Measles/Rougeole	INSTITUT PASTEUR	1	1	2014
2014-04-29	1	2	2	2014-04-25	CAF	Measles/Rougeole	INSTITUT PASTEUR	2	1	2014
2014-05-05	1	2	2	2014-04-29	CAF	Measles/Rougeole	INSTITUT PASTEUR	1	1	2014
2014-04-25	1	2	2	2014-04-24	CAF	Measles/Rougeole	INSTITUT PASTEUR	1	1	2014
2014-04-25	1	2	2	2014-04-24	CAF	Measles/Rougeole	INSTITUT PASTEUR	2	1	2014
2014-05-05	1	2	2	2014-04-30	CAF	Measles/Rougeole	INSTITUT PASTEUR	1	1	2014
2014-05-05	1	2	2	2014-04-30	CAF	Measles/Rougeole	INSTITUT PASTEUR	2	1	2014
2014-05-20	1	2	2	2014-05-05	CAF	Measles/Rougeole	INSTITUT PASTEUR	2	1	2014
2014-05-20	1	2	2	2014-05-06	CAF	Measles/Rougeole	INSTITUT PASTEUR	1	1	2014
2014-05-20	1	2	2	2014-05-07	CAF	Measles/Rougeole	INSTITUT PASTEUR	2	1	2014
2014-05-20	1	2	2	2014-05-07	CAF	Measles/Rougeole	INSTITUT PASTEUR	2	1	2014
2014-05-25	1	2	2	2014-05-09	CAF	Measles/Rougeole	INSTITUT PASTEUR	1	1	2014
2014-05-20	1	2	2	2014-05-09	CAF	Measles/Rougeole	INSTITUT PASTEUR	2	1	2014
2014-05-20	1	1	2	2014-05-08	CAF	Measles/Rougeole	INSTITUT PASTEUR	2	1	2014
2014-05-20	1	2	2	2014-05-09	CAF	Measles/Rougeole	INSTITUT PASTEUR	2	1	2014
2014-05-20	1	2	2	2014-05-09	CAF	Measles/Rougeole	INSTITUT PASTEUR	2	1	2014
2014-05-20	1	2	2	2014-05-09	CAF	Measles/Rougeole	INSTITUT PASTEUR	2	1	2014
2014-05-20	1	2	2	2014-05-12	CAF	Measles/Rougeole	INSTITUT PASTEUR	2	1	2014
2014-05-20	1	2	2	2014-05-13	CAF	Measles/Rougeole	INSTITUT PASTEUR	2	1	2014
2014-05-20	1	2	2	2014-05-13	CAF	Measles/Rougeole	INSTITUT PASTEUR	2	1	2014
2014-05-20	1	2	2	2014-05-14	CAF	Measles/Rougeole	INSTITUT PASTEUR	2	1	2014
2014-05-20	1	2	2	2014-05-14	CAF	Measles/Rougeole	INSTITUT PASTEUR	2	1	2014
2014-05-20	1	2	2	2014-05-14	CAF	Measles/Rougeole	INSTITUT PASTEUR	2	1	2014
2014-05-20	1	2	2	2014-05-14	CAF	Measles/Rougeole	INSTITUT PASTEUR	2	1	2014
2014-05-20	1	2	2	2014-05-15	CAF	Measles/Rougeole	INSTITUT PASTEUR	2	1	2014
2014-05-20	1	2	2	2014-05-16	CAF	Measles/Rougeole	INSTITUT PASTEUR	1	1	2014
2014-05-20	1	2	2	2014-05-16	CAF	Measles/Rougeole	INSTITUT PASTEUR	2	1	2014
2014-05-20	1	2	2	2014-05-16	CAF	Measles/Rougeole	INSTITUT PASTEUR	1	1	2014
2014-05-27	1	2	2	2014-05-19	CAF	Measles/Rougeole	INSTITUT PASTEUR	2	1	2014
2014-05-27	1	2	2	2014-05-19	CAF	Measles/Rougeole	INSTITUT PASTEUR	2	1	2014
2014-05-27	1	2	2	2014-05-19	CAF	Measles/Rougeole	INSTITUT PASTEUR	2	1	2014
2014-05-27	1	2	2	2014-05-19	CAF	Measles/Rougeole	INSTITUT PASTEUR	2	1	2014
2014-05-27	1	2	2	2014-05-20	CAF	Measles/Rougeole	INSTITUT PASTEUR	2	1	2014
2014-05-27	1	2	2	2014-05-21	CAF	Measles/Rougeole	INSTITUT PASTEUR	2	1	2014
2014-05-27	1	2	2	2014-05-22	CAF	Measles/Rougeole	INSTITUT PASTEUR	2	1	2014
2014-05-27	1	2	2	2014-05-22	CAF	Measles/Rougeole	INSTITUT PASTEUR	2	1	2014
2014-05-27	1	2	2	2014-05-22	CAF	Measles/Rougeole	INSTITUT PASTEUR	2	1	2014
2014-05-27	1	2	2	2014-05-22	CAF	Measles/Rougeole	INSTITUT PASTEUR	2	1	2014
2014-05-27	1	2	2	2014-05-22	CAF	Measles/Rougeole	INSTITUT PASTEUR	1	1	2014
2014-05-27	1	2	2	2014-05-22	CAF	Measles/Rougeole	INSTITUT PASTEUR	2	1	2014
2014-05-27	1	2	2	2014-05-22	CAF	Measles/Rougeole	INSTITUT PASTEUR	2	1	2014
2014-05-27	1	2	2	2014-05-22	CAF	Measles/Rougeole	INSTITUT PASTEUR	2	1	2014
2014-05-27	1	2	2	2014-05-22	CAF	Measles/Rougeole	INSTITUT PASTEUR	1	1	2014
2014-05-27	1	2	2	2014-05-22	CAF	Measles/Rougeole	INSTITUT PASTEUR	2	1	2014
2014-05-27	1	2	2	2014-05-23	CAF	Measles/Rougeole	INSTITUT PASTEUR	2	1	2014
2014-05-27	1	2	2	2014-05-23	CAF	Measles/Rougeole	INSTITUT PASTEUR	2	1	2014
2014-05-27	1	2	2	2014-05-26	CAF	Measles/Rougeole	INSTITUT PASTEUR	2	1	2014
2014-06-03	1	2	2	2014-05-26	CAF	Measles/Rougeole	INSTITUT PASTEUR	2	1	2014
2014-06-03	1	2	2	2014-05-26	CAF	Measles/Rougeole	INSTITUT PASTEUR	2	1	2014
2014-06-03	1	2	2	2014-05-26	CAF	Measles/Rougeole	INSTITUT PASTEUR	2	1	2014
2014-06-03	1	2	2	2014-05-27	CAF	Measles/Rougeole	INSTITUT PASTEUR	1	1	2014
2014-06-03	1	2	2	2014-05-27	CAF	Measles/Rougeole	INSTITUT PASTEUR	1	1	2014
2014-06-03	1	2	2	2014-05-27	CAF	Measles/Rougeole	INSTITUT PASTEUR	2	1	2014
2014-06-03	1	2	2	2014-05-28	CAF	Measles/Rougeole	INSTITUT PASTEUR	2	1	2014
2014-06-03	1	2	2	2014-05-23	CAF	Measles/Rougeole	INSTITUT PASTEUR	1	1	2014
2014-06-03	1	2	2	2014-05-28	CAF	Measles/Rougeole	INSTITUT PASTEUR	2	1	2014
2014-06-03	1	2	2	2014-05-26	CAF	Measles/Rougeole	INSTITUT PASTEUR	2	1	2014
2014-06-03	1	2	2	2014-06-02	CAF	Measles/Rougeole	INSTITUT PASTEUR	2	1	2014
2014-06-03	1	2	2	2014-05-29	CAF	Measles/Rougeole	INSTITUT PASTEUR	2	1	2014
2014-06-03	1	2	2	2014-06-02	CAF	Measles/Rougeole	INSTITUT PASTEUR	2	1	2014
2014-06-03	1	2	2	2014-06-02	CAF	Measles/Rougeole	INSTITUT PASTEUR	2	1	2014
2014-06-06	1	2	2	2014-06-03	CAF	Measles/Rougeole	INSTITUT PASTEUR	2	1	2014
2014-06-06	1	2	2	2014-06-03	CAF	Measles/Rougeole	INSTITUT PASTEUR	1	1	2014
2014-06-06	1	2	2	2014-06-03	CAF	Measles/Rougeole	INSTITUT PASTEUR	2	1	2014
2014-06-06	1	2	2	2014-06-03	CAF	Measles/Rougeole	INSTITUT PASTEUR	2	1	2014
2014-06-06	1	2	2	2014-06-03	CAF	Measles/Rougeole	INSTITUT PASTEUR	2	1	2014
2014-06-06	1	2	2	2014-06-04	CAF	Measles/Rougeole	INSTITUT PASTEUR	2	1	2014
2014-07-22	1	2	2	2014-06-05	CAF	Measles/Rougeole	INSTITUT PASTEUR	1	1	2014
2014-07-22	1	2	2	2014-06-10	CAF	Measles/Rougeole	INSTITUT PASTEUR	2	1	2014
2014-07-22	1	2	2	2014-06-10	CAF	Measles/Rougeole	INSTITUT PASTEUR	2	1	2014
2014-07-22	1	2	2	2014-06-11	CAF	Measles/Rougeole	INSTITUT PASTEUR	2	1	2014
2014-07-22	1	2	2	2014-06-11	CAF	Measles/Rougeole	INSTITUT PASTEUR	2	1	2014
2014-07-22	1	2	2	2014-06-12	CAF	Measles/Rougeole	INSTITUT PASTEUR	2	1	2014
2014-07-22	1	2	2	2014-06-12	CAF	Measles/Rougeole	INSTITUT PASTEUR	2	1	2014
2014-07-22	1	2	2	2014-06-12	CAF	Measles/Rougeole	INSTITUT PASTEUR	2	1	2014
2014-07-22	1	2	2	2014-06-13	CAF	Measles/Rougeole	INSTITUT PASTEUR	2	1	2014
2014-07-22	1	2	2	2014-06-13	CAF	Measles/Rougeole	INSTITUT PASTEUR	2	1	2014
2014-07-22	1	2	2	2014-06-13	CAF	Measles/Rougeole	INSTITUT PASTEUR	2	1	2014
2014-07-22	1	2	2	2014-06-13	CAF	Measles/Rougeole	INSTITUT PASTEUR	2	1	2014
2014-07-22	1	2	2	2014-06-16	CAF	Measles/Rougeole	INSTITUT PASTEUR	2	1	2014
2014-07-22	1	2	2	2014-06-16	CAF	Measles/Rougeole	INSTITUT PASTEUR	1	1	2014
2014-07-22	1	2	2	2014-06-16	CAF	Measles/Rougeole	INSTITUT PASTEUR	1	1	2014
2014-07-22	1	2	2	2014-06-16	CAF	Measles/Rougeole	INSTITUT PASTEUR	2	1	2014
2014-07-22	1	2	2	2014-06-16	CAF	Measles/Rougeole	INSTITUT PASTEUR	2	1	2014
2014-07-22	1	2	2	2014-06-12	CAF	Measles/Rougeole	INSTITUT PASTEUR	1	1	2014
2014-07-22	1	2	2	2014-06-12	CAF	Measles/Rougeole	INSTITUT PASTEUR	1	1	2014
2014-07-22	1	2	2	2014-06-12	CAF	Measles/Rougeole	INSTITUT PASTEUR	1	1	2014
2014-07-22	1	2	2	2014-06-18	CAF	Measles/Rougeole	INSTITUT PASTEUR	2	1	2014
2014-07-22	1	2	2	2014-06-18	CAF	Measles/Rougeole	INSTITUT PASTEUR	1	1	2014
2014-07-22	1	2	2	2014-06-18	CAF	Measles/Rougeole	INSTITUT PASTEUR	1	1	2014
2014-07-22	1	2	2	2014-06-18	CAF	Measles/Rougeole	INSTITUT PASTEUR	2	1	2014
2014-07-22	1	2	2	2014-06-18	CAF	Measles/Rougeole	INSTITUT PASTEUR	1	1	2014
2014-07-22	1	2	2	2014-06-18	CAF	Measles/Rougeole	INSTITUT PASTEUR	1	1	2014
2014-07-22	1	2	2	2014-06-18	CAF	Measles/Rougeole	INSTITUT PASTEUR	2	1	2014
2014-07-22	1	2	2	2014-06-18	CAF	Measles/Rougeole	INSTITUT PASTEUR	2	1	2014
2014-07-22	1	2	2	2014-06-06	CAF	Measles/Rougeole	INSTITUT PASTEUR	1	1	2014
2014-07-22	1	2	2	2014-06-06	CAF	Measles/Rougeole	INSTITUT PASTEUR	1	1	2014
2014-07-22	1	2	2	2014-06-06	CAF	Measles/Rougeole	INSTITUT PASTEUR	2	1	2014
2014-07-22	1	2	2	2014-06-06	CAF	Measles/Rougeole	INSTITUT PASTEUR	2	1	2014
2014-07-22	1	2	2	2014-06-10	CAF	Measles/Rougeole	INSTITUT PASTEUR	1	1	2014
2014-07-22	1	2	2	2014-06-20	CAF	Measles/Rougeole	INSTITUT PASTEUR	2	1	2014
2014-07-22	1	2	2	2014-06-20	CAF	Measles/Rougeole	INSTITUT PASTEUR	2	1	2014
2014-07-22	1	2	2	2014-06-23	CAF	Measles/Rougeole	INSTITUT PASTEUR	2	1	2014
2014-07-22	1	2	2	2014-06-23	CAF	Measles/Rougeole	INSTITUT PASTEUR	2	1	2014
2014-07-22	1	2	2	2014-06-23	CAF	Measles/Rougeole	INSTITUT PASTEUR	2	1	2014
2041-07-22	1	2	2	2014-06-23	CAF	Measles/Rougeole	INSTITUT PASTEUR	2	1	2014
2014-07-22	1	2	2	2014-06-23	CAF	Measles/Rougeole	INSTITUT PASTEUR	2	1	2014
2014-07-22	1	2	2	2014-06-23	CAF	Measles/Rougeole	INSTITUT PASTEUR	2	1	2014
2014-07-22	1	2	2	2014-06-24	CAF	Measles/Rougeole	INSTITUT PASTEUR	2	1	2014
2014-07-22	1	2	2	2014-06-24	CAF	Measles/Rougeole	INSTITUT PASTEUR	2	1	2014
2014-07-22	1	2	2	2014-06-24	CAF	Measles/Rougeole	INSTITUT PASTEUR	2	1	2014
2014-07-23	1	2	2	2014-06-26	CAF	Measles/Rougeole	INSTITUT PASTEUR	1	1	2014
2014-07-23	1	2	2	2014-06-26	CAF	Measles/Rougeole	INSTITUT PASTEUR	1	1	2014
2014-07-23	1	2	2	2014-06-26	CAF	Measles/Rougeole	INSTITUT PASTEUR	2	1	2014
2014-07-23	1	2	2	2014-06-26	CAF	Measles/Rougeole	INSTITUT PASTEUR	2	1	2014
2014-07-23	1	2	2	2014-06-26	CAF	Measles/Rougeole	INSTITUT PASTEUR	1	1	2014
2014-07-23	1	2	2	2014-06-26	CAF	Measles/Rougeole	INSTITUT PASTEUR	2	1	2014
2014-07-23	1	2	2	2014-06-30	CAF	Measles/Rougeole	INSTITUT PASTEUR	2	1	2014
2014-07-23	1	2	2	2014-06-30	CAF	Measles/Rougeole	INSTITUT PASTEUR	2	1	2014
2014-07-23	1	2	2	2014-06-30	CAF	Measles/Rougeole	INSTITUT PASTEUR	2	1	2014
2014-07-23	1	2	2	2014-06-30	CAF	Measles/Rougeole	INSTITUT PASTEUR	2	1	2014
2014-07-23	1	2	2	2014-06-30	CAF	Measles/Rougeole	INSTITUT PASTEUR	2	1	2014
2014-07-23	1	1	2	2014-06-30	CAF	Measles/Rougeole	INSTITUT PASTEUR	2	1	2014
2014-07-23	1	2	2	2014-07-01	CAF	Measles/Rougeole	INSTITUT PASTEUR	2	1	2014
2014-07-23	1	2	2	2014-07-01	CAF	Measles/Rougeole	INSTITUT PASTEUR	2	1	2014
2014-07-22	1	2	2	2014-07-01	CAF	Measles/Rougeole	INSTITUT PASTEUR	2	1	2014
2014-07-23	1	2	2	2014-07-03	CAF	Measles/Rougeole	INSTITUT PASTEUR	2	1	2014
2014-07-23	1	2	2	2014-07-03	CAF	Measles/Rougeole	INSTITUT PASTEUR	2	1	2014
2014-07-23	1	2	2	2014-07-03	CAF	Measles/Rougeole	INSTITUT PASTEUR	2	1	2014
2014-07-23	1	2	2	2014-07-03	CAF	Measles/Rougeole	INSTITUT PASTEUR	2	1	2014
2014-07-23	1	2	2	2014-07-04	CAF	Measles/Rougeole	INSTITUT PASTEUR	2	1	2014
2014-07-23	1	2	2	2014-07-04	CAF	Measles/Rougeole	INSTITUT PASTEUR	2	1	2014
2014-07-23	1	2	2	2014-07-04	CAF	Measles/Rougeole	INSTITUT PASTEUR	2	1	2014
2014-07-23	1	2	2	2014-07-09	CAF	Measles/Rougeole	INSTITUT PASTEUR	2	1	2014
2014-07-23	1	2	2	2014-07-10	CAF	Measles/Rougeole	INSTITUT PASTEUR	2	1	2014
2014-07-23	1	2	2	2014-07-10	CAF	Measles/Rougeole	INSTITUT PASTEUR	2	1	2014
2014-07-23	1	2	2	2014-07-10	CAF	Measles/Rougeole	INSTITUT PASTEUR	2	1	2014
2014-07-23	1	2	2	2014-07-11	CAF	Measles/Rougeole	INSTITUT PASTEUR	2	1	2014
2014-07-23	1	2	2	2014-07-11	CAF	Measles/Rougeole	INSTITUT PASTEUR	1	1	2014
2014-07-23	2	2	2	2014-07-11	CAF	Measles/Rougeole	INSTITUT PASTEUR	1	1	2014
2014-07-23	1	2	2	2014-07-11	CAF	Measles/Rougeole	INSTITUT PASTEUR	1	1	2014
2014-07-23	1	2	2	2014-07-11	CAF	Measles/Rougeole	INSTITUT PASTEUR	1	1	2014
2014-07-23	1	2	2	2014-07-11	CAF	Measles/Rougeole	INSTITUT PASTEUR	1	1	2014
2014-07-23	1	2	2	2014-07-11	CAF	Measles/Rougeole	INSTITUT PASTEUR	1	1	2014
2014-07-23	1	2	2	2014-07-11	CAF	Measles/Rougeole	INSTITUT PASTEUR	2	1	2014
2014-07-23	1	2	2	2014-07-11	CAF	Measles/Rougeole	INSTITUT PASTEUR	1	1	2014
2014-07-23	1	2	2	2014-07-11	CAF	Measles/Rougeole	INSTITUT PASTEUR	2	1	2014
2014-07-23	1	2	2	2014-07-11	CAF	Measles/Rougeole	INSTITUT PASTEUR	2	1	2014
2014-07-23	1	2	2	2014-07-11	CAF	Measles/Rougeole	INSTITUT PASTEUR	2	1	2014
2014-07-23	1	2	2	2014-07-15	CAF	Measles/Rougeole	INSTITUT PASTEUR	2	1	2014
2014-07-23	1	2	2	2014-07-15	CAF	Measles/Rougeole	INSTITUT PASTEUR	2	1	2014
2014-07-23	1	2	2	2014-07-15	CAF	Measles/Rougeole	INSTITUT PASTEUR	2	1	2014
2014-07-23	1	2	2	2014-07-15	CAF	Measles/Rougeole	INSTITUT PASTEUR	2	1	2014
2014-07-23	1	2	2	2014-07-16	CAF	Measles/Rougeole	INSTITUT PASTEUR	1	1	2014
2014-07-23	1	2	2	2014-07-16	CAF	Measles/Rougeole	INSTITUT PASTEUR	1	1	2014
2014-07-23	1	2	2	2014-07-16	CAF	Measles/Rougeole	INSTITUT PASTEUR	2	1	2014
2014-07-23	1	2	2	2014-07-16	CAF	Measles/Rougeole	INSTITUT PASTEUR	1	1	2014
2014-07-23	1	2	2	2014-07-16	CAF	Measles/Rougeole	INSTITUT PASTEUR	1	1	2014
2014-07-23	1	2	2	2014-07-16	CAF	Measles/Rougeole	INSTITUT PASTEUR	2	1	2014
2014-07-23	1	2	2	2014-07-16	CAF	Measles/Rougeole	INSTITUT PASTEUR	1	1	2014
2014-07-23	1	2	2	2014-07-18	CAF	Measles/Rougeole	INSTITUT PASTEUR	2	1	2014
2014-07-23	1	2	2	2014-07-18	CAF	Measles/Rougeole	INSTITUT PASTEUR	2	1	2014
2014-07-23	1	2	2	2014-07-18	CAF	Measles/Rougeole	INSTITUT PASTEUR	2	1	2014
2014-07-23	1	2	2	2014-07-18	CAF	Measles/Rougeole	INSTITUT PASTEUR	2	1	2014
2014-07-23	1	2	2	2014-07-18	CAF	Measles/Rougeole	INSTITUT PASTEUR	2	1	2014
2014-07-23	1	2	2	2014-07-18	CAF	Measles/Rougeole	INSTITUT PASTEUR	2	1	2014
2014-07-23	1	2	2	2014-07-18	CAF	Measles/Rougeole	INSTITUT PASTEUR	2	1	2014
2014-07-23	1	2	2	2014-07-18	CAF	Measles/Rougeole	INSTITUT PASTEUR	2	1	2014
2014-07-23	1	2	2	2014-07-18	CAF	Measles/Rougeole	INSTITUT PASTEUR	2	1	2014
2014-07-23	1	2	2	2014-07-21	CAF	Measles/Rougeole	INSTITUT PASTEUR	2	1	2014
2014-07-23	1	2	2	2014-07-21	CAF	Measles/Rougeole	INSTITUT PASTEUR	2	1	2014
2014-07-23	1	2	2	2014-07-21	CAF	Measles/Rougeole	INSTITUT PASTEUR	2	1	2014
2014-07-23	1	2	2	2014-07-21	CAF	Measles/Rougeole	INSTITUT PASTEUR	2	1	2014
2014-07-23	1	2	2	2014-07-21	CAF	Measles/Rougeole	INSTITUT PASTEUR	2	1	2014
2014-07-23	1	2	2	2014-07-21	CAF	Measles/Rougeole	INSTITUT PASTEUR	1	1	2014
2014-07-23	1	2	2	2014-07-22	CAF	Measles/Rougeole	INSTITUT PASTEUR	2	1	2014
2014-07-23	1	2	2	2014-07-22	CAF	Measles/Rougeole	INSTITUT PASTEUR	2	1	2014
2014-07-23	1	2	2	2014-07-22	CAF	Measles/Rougeole	INSTITUT PASTEUR	2	1	2014
2014-07-23	1	2	2	2014-07-22	CAF	Measles/Rougeole	INSTITUT PASTEUR	2	1	2014
2014-07-23	1	2	2	2014-07-22	CAF	Measles/Rougeole	INSTITUT PASTEUR	2	1	2014
2014-07-23	1	2	2	2014-07-22	CAF	Measles/Rougeole	INSTITUT PASTEUR	2	1	2014
2014-07-23	1	2	2	2014-07-22	CAF	Measles/Rougeole	INSTITUT PASTEUR	2	1	2014
2014-08-04	1	2	2	2014-07-23	CAF	Measles/Rougeole	INSTITUT PASTEUR	2	1	2014
2014-08-04	1	2	2	2014-07-23	CAF	Measles/Rougeole	INSTITUT PASTEUR	2	1	2014
2014-08-04	1	2	2	2014-07-24	CAF	Measles/Rougeole	INSTITUT PASTEUR	2	1	2014
2014-08-04	1	2	2	2014-07-24	CAF	Measles/Rougeole	INSTITUT PASTEUR	2	1	2014
2014-08-04	1	2	2	2014-07-24	CAF	Measles/Rougeole	INSTITUT PASTEUR	2	1	2014
2014-08-04	1	2	2	2014-07-24	CAF	Measles/Rougeole	INSTITUT PASTEUR	2	1	2014
2014-08-04	1	2	2	2014-07-28	CAF	Measles/Rougeole	INSTITUT PASTEUR	2	1	2014
2014-08-04	1	2	2	2014-07-24	CAF	Measles/Rougeole	INSTITUT PASTEUR	2	1	2014
2014-08-04	1	2	2	2014-07-25	CAF	Measles/Rougeole	INSTITUT PASTEUR	2	1	2014
2014-08-04	1	2	2	2014-07-28	CAF	Measles/Rougeole	INSTITUT PASTEUR	2	1	2014
2014-08-04	1	2	2	2014-07-28	CAF	Measles/Rougeole	INSTITUT PASTEUR	2	1	2014
2014-08-04	1	2	2	2014-07-28	CAF	Measles/Rougeole	INSTITUT PASTEUR	2	1	2014
2014-08-04	1	1	2	2014-07-30	CAF	Measles/Rougeole	INSTITUT PASTEUR	2	1	2014
2014-08-04	1	2	2	2014-07-30	CAF	Measles/Rougeole	INSTITUT PASTEUR	2	1	2014
2014-08-04	1	2	2	2014-08-01	CAF	Measles/Rougeole	INSTITUT PASTEUR	2	1	2014
2014-08-04	1	2	2	2014-08-01	CAF	Measles/Rougeole	INSTITUT PASTEUR	1	1	2014
2014-08-04	1	2	2	2014-08-01	CAF	Measles/Rougeole	INSTITUT PASTEUR	1	1	2014
2014-08-04	1	2	2	2014-08-01	CAF	Measles/Rougeole	INSTITUT PASTEUR	2	1	2014
2014-08-04	1	2	2	2014-08-01	CAF	Measles/Rougeole	INSTITUT PASTEUR	1	1	2014
2014-08-04	1	2	2	2014-08-01	CAF	Measles/Rougeole	INSTITUT PASTEUR	2	1	2014
2014-08-04	1	1	2	2014-08-01	CAF	Measles/Rougeole	INSTITUT PASTEUR	2	1	2014
2014-08-04	1	2	2	2014-08-01	CAF	Measles/Rougeole	INSTITUT PASTEUR	2	1	2014
2014-08-12	1	2	2	2014-08-04	CAF	Measles/Rougeole	INSTITUT PASTEUR	2	1	2014
2014-08-12	1	2	2	2014-08-04	CAF	Measles/Rougeole	INSTITUT PASTEUR	2	1	2014
2014-08-12	1	2	2	2014-08-04	CAF	Measles/Rougeole	INSTITUT PASTEUR	2	1	2014
2014-08-12	1	2	2	2014-08-04	CAF	Measles/Rougeole	INSTITUT PASTEUR	2	1	2014
2014-08-12	1	2	2	2014-08-05	CAF	Measles/Rougeole	INSTITUT PASTEUR	2	1	2014
2014-08-12	1	2	2	2014-08-05	CAF	Measles/Rougeole	INSTITUT PASTEUR	2	1	2014
2014-08-12	1	2	2	2014-08-06	CAF	Measles/Rougeole	INSTITUT PASTEUR	2	1	2014
2014-08-12	1	2	2	2014-08-07	CAF	Measles/Rougeole	INSTITUT PASTEUR	2	1	2014
2014-08-12	1	2	2	2014-08-08	CAF	Measles/Rougeole	INSTITUT PASTEUR	2	1	2014
2014-08-12	1	2	2	2014-08-08	CAF	Measles/Rougeole	INSTITUT PASTEUR	2	1	2014
2014-08-12	1	2	2	2014-08-08	CAF	Measles/Rougeole	INSTITUT PASTEUR	2	1	2014
2014-08-12	1	2	2	2014-08-11	CAF	Measles/Rougeole	INSTITUT PASTEUR	2	1	2014
2014-08-12	1	2	2	2014-08-11	CAF	Measles/Rougeole	INSTITUT PASTEUR	2	1	2014
2014-08-12	1	2	2	2014-08-11	CAF	Measles/Rougeole	INSTITUT PASTEUR	2	1	2014
2014-08-12	1	2	2	2014-08-11	CAF	Measles/Rougeole	INSTITUT PASTEUR	2	1	2014
2014-08-12	1	2	2	2014-08-11	CAF	Measles/Rougeole	INSTITUT PASTEUR	2	1	2014
2014-08-12	1	2	2	2014-08-11	CAF	Measles/Rougeole	INSTITUT PASTEUR	2	1	2014
2014-09-02	1	2	2	2014-08-12	CAF	Measles/Rougeole	INSTITUT PASTEUR	2	1	2014
2014-08-20	1	2	2	2014-08-12	CAF	Measles/Rougeole	INSTITUT PASTEUR	2	1	2014
2014-08-20	1	2	2	2014-08-12	CAF	Measles/Rougeole	INSTITUT PASTEUR	2	1	2014
2014-08-20	1	2	2	2014-08-18	CAF	Measles/Rougeole	INSTITUT PASTEUR	2	1	2014
2014-08-20	1	2	2	2014-08-18	CAF	Measles/Rougeole	INSTITUT PASTEUR	2	1	2014
2014-08-20	1	2	2	2014-08-18	CAF	Measles/Rougeole	INSTITUT PASTEUR	2	1	2014
2014-08-20	1	2	2	2014-08-18	CAF	Measles/Rougeole	INSTITUT PASTEUR	2	1	2014
2014-08-20	1	2	2	2014-08-18	CAF	Measles/Rougeole	INSTITUT PASTEUR	2	1	2014
2014-08-20	1	2	2	2014-08-18	CAF	Measles/Rougeole	INSTITUT PASTEUR	1	1	2014
2014-08-20	1	2	2	2014-08-18	CAF	Measles/Rougeole	INSTITUT PASTEUR	1	1	2014
2014-08-20	1	2	2	2014-08-19	CAF	Measles/Rougeole	INSTITUT PASTEUR	2	1	2014
2014-08-20	2	2	2	2014-08-19	CAF	Measles/Rougeole	INSTITUT PASTEUR	2	1	2014
2014-08-20	1	2	2	2014-08-19	CAF	Measles/Rougeole	INSTITUT PASTEUR	1	1	2014
2014-08-20	1	2	2	2014-08-19	CAF	Measles/Rougeole	INSTITUT PASTEUR	2	1	2014
2014-08-20	1	2	2	2014-08-19	CAF	Measles/Rougeole	INSTITUT PASTEUR	2	1	2014
2014-08-20	1	2	2	2014-08-19	CAF	Measles/Rougeole	INSTITUT PASTEUR	2	1	2014
2014-08-20	1	2	Missing	2014-08-19	CAF	Measles/Rougeole	INSTITUT PASTEUR	2	1	2014
2014-08-20	1	2	2	2014-08-19	CAF	Measles/Rougeole	INSTITUT PASTEUR	2	1	2014
2014-08-20	1	2	2	2014-08-19	CAF	Measles/Rougeole	INSTITUT PASTEUR	1	1	2014
2014-08-20	1	2	2	2014-08-19	CAF	Measles/Rougeole	INSTITUT PASTEUR	1	1	2014
2014-08-20	1	2	2	2014-08-20	CAF	Measles/Rougeole	INSTITUT PASTEUR	2	1	2014
2014-08-27	1	2	2	2014-08-20	CAF	Measles/Rougeole	INSTITUT PASTEUR	2	1	2014
2014-08-26	1	2	2	2014-08-20	CAF	Measles/Rougeole	INSTITUT PASTEUR	2	1	2014
2014-08-26	1	Missing	2	2014-08-20	CAF	Measles/Rougeole	INSTITUT PASTEUR	2	1	2014
2014-08-26	1	2	2	2014-08-20	CAF	Measles/Rougeole	INSTITUT PASTEUR	2	1	2014
2014-08-26	1	2	2	2014-08-21	CAF	Measles/Rougeole	INSTITUT PASTEUR	2	1	2014
2014-08-26	1	2	2	2014-08-21	CAF	Measles/Rougeole	INSTITUT PASTEUR	2	1	2014
2014-08-26	1	2	2	2014-08-21	CAF	Measles/Rougeole	INSTITUT PASTEUR	2	1	2014
2014-08-26	1	2	2	2014-08-22	CAF	Measles/Rougeole	INSTITUT PASTEUR	2	1	2014
2014-08-26	1	2	2	2014-08-22	CAF	Measles/Rougeole	INSTITUT PASTEUR	2	1	2014
2014-08-26	1	2	2	2014-08-22	CAF	Measles/Rougeole	INSTITUT PASTEUR	2	1	2014
2014-08-26	1	2	2	2014-08-28	CAF	Measles/Rougeole	INSTITUT PASTEUR	2	1	2014
2014-08-26	1	2	2	2014-08-22	CAF	Measles/Rougeole	INSTITUT PASTEUR	2	1	2014
2014-08-26	1	2	2	2014-08-25	CAF	Measles/Rougeole	INSTITUT PASTEUR	2	1	2014
2014-08-26	1	2	2	2014-08-25	CAF	Measles/Rougeole	INSTITUT PASTEUR	2	1	2014
2014-09-04	1	2	2	2014-08-26	CAF	Measles/Rougeole	INSTITUT PASTEUR	2	1	2014
2014-09-04	1	2	2	2014-08-27	CAF	Measles/Rougeole	INSTITUT PASTEUR	2	1	2014
2014-09-04	1	2	2	2014-08-27	CAF	Measles/Rougeole	INSTITUT PASTEUR	2	1	2014
2014-09-02	1	2	2	2014-08-28	CAF	Measles/Rougeole	INSTITUT PASTEUR	2	1	2014
2014-09-02	1	2	2	2014-08-29	CAF	Measles/Rougeole	INSTITUT PASTEUR	2	1	2014
2014-08-02	1	2	2	2014-08-29	CAF	Measles/Rougeole	INSTITUT PASTEUR	2	1	2014
2014-09-02	1	2	2	2014-08-29	CAF	Measles/Rougeole	INSTITUT PASTEUR	2	1	2014
2014-09-02	1	2	2	2014-09-01	CAF	Measles/Rougeole	INSTITUT PASTEUR	2	1	2014
2014-09-02	1	2	2	2014-09-01	CAF	Measles/Rougeole	INSTITUT PASTEUR	2	1	2014
2014-04-02	1	2	2	2014-09-01	CAF	Measles/Rougeole	INSTITUT PASTEUR	2	1	2014
2014-09-02	1	2	2	2014-09-01	CAF	Measles/Rougeole	INSTITUT PASTEUR	2	1	2014
2014-09-02	1	2	2	2014-09-01	CAF	Measles/Rougeole	INSTITUT PASTEUR	2	1	2014
2014-09-02	1	2	2	2014-09-01	CAF	Measles/Rougeole	INSTITUT PASTEUR	2	1	2014
2014-09-02	1	2	2	2014-09-02	CAF	Measles/Rougeole	INSTITUT PASTEUR	2	1	2014
2014-09-02	1	2	2	2014-09-02	CAF	Measles/Rougeole	INSTITUT PASTEUR	2	1	2014
2014-09-02	1	2	2	2014-09-02	CAF	Measles/Rougeole	INSTITUT PASTEUR	2	1	2014
2014-09-02	1	2	2	2014-09-03	CAF	Measles/Rougeole	INSTITUT PASTEUR	2	1	2014
2014-09-02	1	2	2	2014-09-02	CAF	Measles/Rougeole	INSTITUT PASTEUR	2	1	2014
2014-09-02	1	2	2	2014-09-03	CAF	Measles/Rougeole	INSTITUT PASTEUR	2	1	2014
2014-09-02	1	2	2	2014-09-03	CAF	Measles/Rougeole	INSTITUT PASTEUR	1	1	2014
2014-09-02	1	2	2	2014-09-04	CAF	Measles/Rougeole	INSTITUT PASTEUR	1	1	2014
2014-09-02	1	2	2	2014-09-04	CAF	Measles/Rougeole	INSTITUT PASTEUR	2	1	2014
2014-09-02	1	2	2	2014-09-04	CAF	Measles/Rougeole	INSTITUT PASTEUR	1	1	2014
2014-09-02	1	2	2	2014-09-04	CAF	Measles/Rougeole	INSTITUT PASTEUR	1	1	2014
2014-09-02	1	2	2	2014-09-04	CAF	Measles/Rougeole	INSTITUT PASTEUR	1	1	2014
2014-09-02	1	2	2	2014-09-04	CAF	Measles/Rougeole	INSTITUT PASTEUR	2	1	2014
2014-09-02	1	2	2	2014-09-04	CAF	Measles/Rougeole	INSTITUT PASTEUR	2	1	2014
2014-09-02	1	2	2	2014-09-04	CAF	Measles/Rougeole	INSTITUT PASTEUR	1	1	2014
2014-09-02	1	2	2	2014-09-04	CAF	Measles/Rougeole	INSTITUT PASTEUR	1	1	2014
2014-09-02	1	2	2	2014-09-04	CAF	Measles/Rougeole	INSTITUT PASTEUR	2	1	2014
2014-09-02	1	2	2	2014-09-04	CAF	Measles/Rougeole	INSTITUT PASTEUR	2	1	2014
2014-09-02	1	2	2	2014-09-04	CAF	Measles/Rougeole	INSTITUT PASTEUR	2	1	2014
2014-09-02	1	2	2	2014-09-04	CAF	Measles/Rougeole	INSTITUT PASTEUR	2	1	2014
2014-09-02	1	2	2	2014-09-04	CAF	Measles/Rougeole	INSTITUT PASTEUR	2	1	2014
2014-09-02	1	2	2	2014-09-05	CAF	Measles/Rougeole	INSTITUT PASTEUR	2	1	2014
2014-09-09	1	2	2	2014-09-05	CAF	Measles/Rougeole	INSTITUT PASTEUR	2	1	2014
2014-09-02	1	2	2	2014-09-05	CAF	Measles/Rougeole	INSTITUT PASTEUR	2	1	2014
2014-09-09	1	2	2	2014-09-05	CAF	Measles/Rougeole	INSTITUT PASTEUR	2	1	2014
2014-09-09	1	2	2	2014-09-05	CAF	Measles/Rougeole	INSTITUT PASTEUR	2	1	2014
2014-09-09	1	2	2	2014-09-08	CAF	Measles/Rougeole	INSTITUT PASTEUR	1	1	2014
2014-09-09	1	2	2	2014-09-08	CAF	Measles/Rougeole	INSTITUT PASTEUR	1	1	2014
2014-09-09	1	2	2	2014-09-07	CAF	Measles/Rougeole	INSTITUT PASTEUR	2	1	2014
2014-09-09	1	2	2	2014-09-07	CAF	Measles/Rougeole	INSTITUT PASTEUR	2	1	2014
2014-09-09	1	2	2	2014-09-07	CAF	Measles/Rougeole	INSTITUT PASTEUR	2	1	2014
2014-09-09	1	2	2	2014-09-07	CAF	Measles/Rougeole	INSTITUT PASTEUR	2	1	2014
2014-09-09	1	2	2	2014-09-07	CAF	Measles/Rougeole	INSTITUT PASTEUR	2	1	2014
2014-09-09	1	2	2	2014-09-07	CAF	Measles/Rougeole	INSTITUT PASTEUR	2	1	2014
2014-09-09	1	2	2	2014-09-07	CAF	Measles/Rougeole	INSTITUT PASTEUR	2	1	2014
2014-09-09	1	2	2	2014-09-08	CAF	Measles/Rougeole	INSTITUT PASTEUR	2	1	2014
2014-09-09	1	2	2	2014-09-08	CAF	Measles/Rougeole	INSTITUT PASTEUR	2	1	2014
2014-09-09	1	2	2	2014-09-05	CAF	Measles/Rougeole	INSTITUT PASTEUR	2	1	2014
2014-09-09	1	2	2	2014-09-08	CAF	Measles/Rougeole	INSTITUT PASTEUR	2	1	2014
2014-09-09	1	2	2	2014-09-08	CAF	Measles/Rougeole	INSTITUT PASTEUR	2	1	2014
2014-09-09	1	2	2	2014-09-08	CAF	Measles/Rougeole	INSTITUT PASTEUR	2	1	2014
2014-09-09	1	2	2	2014-09-08	CAF	Measles/Rougeole	INSTITUT PASTEUR	1	1	2014
2014-09-09	1	2	2	2014-09-08	CAF	Measles/Rougeole	INSTITUT PASTEUR	2	1	2014
2014-09-17	1	2	2	2014-09-09	CAF	Measles/Rougeole	INSTITUT PASTEUR	2	1	2014
2014-09-17	1	2	2	2014-09-09	CAF	Measles/Rougeole	INSTITUT PASTEUR	1	1	2014
2014-09-17	1	2	2	2014-09-09	CAF	Measles/Rougeole	INSTITUT PASTEUR	1	1	2014
2014-09-17	1	2	2	2014-09-10	CAF	Measles/Rougeole	INSTITUT PASTEUR	3	1	2014
2014-09-17	1	2	2	2014-09-10	CAF	Measles/Rougeole	INSTITUT PASTEUR	2	1	2014
2014-09-17	1	2	2	2014-09-11	CAF	Measles/Rougeole	INSTITUT PASTEUR	2	1	2014
2014-09-17	1	2	2	2014-09-11	CAF	Measles/Rougeole	INSTITUT PASTEUR	2	1	2014
2014-09-17	1	2	2	2014-09-11	CAF	Measles/Rougeole	INSTITUT PASTEUR	2	1	2014
2014-09-17	1	2	2	2014-09-12	CAF	Measles/Rougeole	INSTITUT PASTEUR	2	1	2014
2014-09-17	1	2	2	2014-09-12	CAF	Measles/Rougeole	INSTITUT PASTEUR	2	1	2014
2014-09-17	1	2	2	2014-09-15	CAF	Measles/Rougeole	INSTITUT PASTEUR	1	1	2014
2014-09-17	1	2	2	2014-09-16	CAF	Measles/Rougeole	INSTITUT PASTEUR	1	1	2014
2014-09-17	1	2	2	2014-09-16	CAF	Measles/Rougeole	INSTITUT PASTEUR	2	1	2014
2014-09-17	1	2	2	2014-09-16	CAF	Measles/Rougeole	INSTITUT PASTEUR	2	1	2014
2014-09-17	1	2	2	2014-09-16	CAF	Measles/Rougeole	INSTITUT PASTEUR	2	1	2014
2014-09-17	1	2	2	2014-09-16	CAF	Measles/Rougeole	INSTITUT PASTEUR	2	1	2014
2014-09-17	1	2	2	2014-09-16	CAF	Measles/Rougeole	INSTITUT PASTEUR	2	1	2014
2014-09-17	1	2	2	2014-09-16	CAF	Measles/Rougeole	INSTITUT PASTEUR	2	1	2014
2014-09-26	1	2	2	2014-09-17	CAF	Measles/Rougeole	INSTITUT PASTEUR	2	1	2014
2014-09-26	1	2	2	2014-09-17	CAF	Measles/Rougeole	INSTITUT PASTEUR	2	1	2014
2014-09-26	1	2	2	2014-09-17	CAF	Measles/Rougeole	INSTITUT PASTEUR	2	1	2014
2014-09-26	1	2	2	2014-09-18	CAF	Measles/Rougeole	INSTITUT PASTEUR	2	1	2014
2014-09-26	1	2	2	2014-09-19	CAF	Measles/Rougeole	INSTITUT PASTEUR	2	1	2014
2014-09-26	1	Missing	2	2014-09-19	CAF	Measles/Rougeole	INSTITUT PASTEUR	2	1	2014
2014-09-26	1	2	2	2014-09-19	CAF	Measles/Rougeole	INSTITUT PASTEUR	2	1	2014
2014-09-26	1	2	2	2014-09-19	CAF	Measles/Rougeole	INSTITUT PASTEUR	2	1	2014
2014-09-26	1	2	2	2014-09-19	CAF	Measles/Rougeole	INSTITUT PASTEUR	2	1	2014
2014-09-26	1	2	2	2014-09-22	CAF	Measles/Rougeole	INSTITUT PASTEUR	2	1	2014
2014-09-26	1	2	2	2014-09-22	CAF	Measles/Rougeole	INSTITUT PASTEUR	2	1	2014
2014-09-26	1	2	2	2014-09-23	CAF	Measles/Rougeole	INSTITUT PASTEUR	2	1	2014
2014-09-26	1	2	2	2014-09-24	CAF	Measles/Rougeole	INSTITUT PASTEUR	2	1	2014
2014-09-26	1	2	2	2014-09-24	CAF	Measles/Rougeole	INSTITUT PASTEUR	2	1	2014
2014-09-26	1	2	2	2014-09-24	CAF	Measles/Rougeole	INSTITUT PASTEUR	2	1	2014
2014-09-26	1	2	2	2014-09-25	CAF	Measles/Rougeole	INSTITUT PASTEUR	1	1	2014
2014-09-26	1	2	2	2014-09-25	CAF	Measles/Rougeole	INSTITUT PASTEUR	1	1	2014
2014-09-26	1	2	2	2014-09-25	CAF	Measles/Rougeole	INSTITUT PASTEUR	2	1	2014
2014-09-26	1	2	2	2014-09-26	CAF	Measles/Rougeole	INSTITUT PASTEUR	2	1	2014
2014-09-26	1	2	2	2014-09-26	CAF	Measles/Rougeole	INSTITUT PASTEUR	2	1	2014
2014-09-26	1	2	2	2014-09-26	CAF	Measles/Rougeole	INSTITUT PASTEUR	2	1	2014
2014-10-03	1	2	2	2014-09-29	CAF	Measles/Rougeole	INSTITUT PASTEUR	1	1	2014
2014-10-03	1	2	2	2014-09-29	CAF	Measles/Rougeole	INSTITUT PASTEUR	2	1	2014
2014-10-03	1	2	2	2014-09-29	CAF	Measles/Rougeole	INSTITUT PASTEUR	2	1	2014
2014-10-03	1	2	2	2014-09-29	CAF	Measles/Rougeole	INSTITUT PASTEUR	2	1	2014
2014-01-03	1	2	2	2014-09-30	CAF	Measles/Rougeole	INSTITUT PASTEUR	2	1	2014
2014-10-03	1	2	2	2014-09-30	CAF	Measles/Rougeole	INSTITUT PASTEUR	2	1	2014
2014-10-03	1	2	2	2014-10-01	CAF	Measles/Rougeole	INSTITUT PASTEUR	2	1	2014
2014-10-03	1	2	2	2014-10-01	CAF	Measles/Rougeole	INSTITUT PASTEUR	2	1	2014
2014-10-03	1	2	2	2014-10-01	CAF	Measles/Rougeole	INSTITUT PASTEUR	2	1	2014
2014-10-03	1	2	2	2014-10-01	CAF	Measles/Rougeole	INSTITUT PASTEUR	2	1	2014
2014-10-03	1	2	2	2014-10-01	CAF	Measles/Rougeole	INSTITUT PASTEUR	2	1	2014
2014-10-03	1	2	2	2014-10-02	CAF	Measles/Rougeole	INSTITUT PASTEUR	2	1	2014
2014-10-03	1	2	2	2014-10-02	CAF	Measles/Rougeole	INSTITUT PASTEUR	2	1	2014
2014-10-03	1	2	2	2014-10-02	CAF	Measles/Rougeole	INSTITUT PASTEUR	2	1	2014
2014-10-03	1	2	2	2014-10-02	CAF	Measles/Rougeole	INSTITUT PASTEUR	2	1	2014
2014-10-03	1	2	2	2014-10-02	CAF	Measles/Rougeole	INSTITUT PASTEUR	2	1	2014
2014-10-03	1	Missing	2	2014-10-02	CAF	Measles/Rougeole	INSTITUT PASTEUR	2	1	2014
2014-10-29	1	2	2	2014-10-03	CAF	Measles/Rougeole	INSTITUT PASTEUR	2	1	2014
2014-10-29	1	2	2	2014-10-06	CAF	Measles/Rougeole	INSTITUT PASTEUR	2	1	2014
2014-10-29	1	2	2	2014-10-06	CAF	Measles/Rougeole	INSTITUT PASTEUR	1	1	2014
2014-10-29	1	2	2	2014-10-06	CAF	Measles/Rougeole	INSTITUT PASTEUR	2	1	2014
2014-10-29	1	2	2	2014-10-07	CAF	Measles/Rougeole	INSTITUT PASTEUR	2	1	2014
2014-10-29	1	2	2	2014-10-07	CAF	Measles/Rougeole	INSTITUT PASTEUR	2	1	2014
2014-10-29	1	2	2	2014-10-08	CAF	Measles/Rougeole	INSTITUT PASTEUR	2	1	2014
2014-10-29	1	2	2	2014-10-08	CAF	Measles/Rougeole	INSTITUT PASTEUR	2	1	2014
2014-10-29	1	2	2	2014-10-08	CAF	Measles/Rougeole	INSTITUT PASTEUR	3	1	2014
2014-10-29	1	2	2	2014-10-08	CAF	Measles/Rougeole	INSTITUT PASTEUR	2	1	2014
2014-10-29	1	2	2	2014-10-08	CAF	Measles/Rougeole	INSTITUT PASTEUR	2	1	2014
2014-10-29	1	2	2	2014-10-13	CAF	Measles/Rougeole	INSTITUT PASTEUR	2	1	2014
2014-10-29	1	2	2	2014-10-14	CAF	Measles/Rougeole	INSTITUT PASTEUR	2	1	2014
2014-10-29	1	2	2	2014-10-16	CAF	Measles/Rougeole	INSTITUT PASTEUR	2	1	2014
2014-10-29	1	2	2	2014-10-20	CAF	Measles/Rougeole	INSTITUT PASTEUR	1	1	2014
2014-10-29	1	2	2	2014-10-20	CAF	Measles/Rougeole	INSTITUT PASTEUR	1	1	2014
2014-10-29	1	2	2	2014-10-20	CAF	Measles/Rougeole	INSTITUT PASTEUR	2	1	2014
2014-10-29	1	2	2	2014-10-20	CAF	Measles/Rougeole	INSTITUT PASTEUR	2	1	2014
2014-10-29	1	2	2	2014-10-20	CAF	Measles/Rougeole	INSTITUT PASTEUR	1	1	2014
2014-10-29	1	2	2	2014-10-23	CAF	Measles/Rougeole	INSTITUT PASTEUR	2	1	2014
2014-10-29	1	2	2	2014-10-23	CAF	Measles/Rougeole	INSTITUT PASTEUR	2	1	2014
2014-10-29	1	2	2	2014-10-23	CAF	Measles/Rougeole	INSTITUT PASTEUR	2	1	2014
2014-10-29	1	2	2	2014-10-23	CAF	Measles/Rougeole	INSTITUT PASTEUR	2	1	2014
2014-10-29	1	2	2	2014-10-24	CAF	Measles/Rougeole	INSTITUT PASTEUR	2	1	2014
2014-10-29	1	2	2	2014-10-24	CAF	Measles/Rougeole	INSTITUT PASTEUR	2	1	2014
2014-10-29	1	2	2	2014-10-27	CAF	Measles/Rougeole	INSTITUT PASTEUR	2	1	2014
2014-10-29	1	2	2	2014-10-28	CAF	Measles/Rougeole	INSTITUT PASTEUR	2	1	2014
2014-10-29	1	2	2	2014-10-28	CAF	Measles/Rougeole	INSTITUT PASTEUR	2	1	2014
2014-10-29	1	2	2	2014-10-28	CAF	Measles/Rougeole	INSTITUT PASTEUR	2	1	2014
2014-10-29	1	2	2	2014-10-28	CAF	Measles/Rougeole	INSTITUT PASTEUR	2	1	2014
2014-10-29	1	2	2	2014-10-28	CAF	Measles/Rougeole	INSTITUT PASTEUR	3	1	2014
2014-10-29	1	2	2	2014-10-28	CAF	Measles/Rougeole	INSTITUT PASTEUR	2	1	2014
2014-10-29	1	2	2	2014-10-28	CAF	Measles/Rougeole	INSTITUT PASTEUR	3	1	2014
2014-10-29	1	2	2	2014-10-28	CAF	Measles/Rougeole	INSTITUT PASTEUR	2	1	2014
2014-10-29	1	2	2	2014-10-28	CAF	Measles/Rougeole	INSTITUT PASTEUR	2	1	2014
2014-11-06	1	2	2	2014-10-29	CAF	Measles/Rougeole	INSTITUT PASTEUR	2	1	2014
2014-07-23	1	2	2	2014-07-17	CAF	Measles/Rougeole	INSTITUT PASTEUR	2	1	2014
2014-11-06	1	2	2	2014-11-04	CAF	Measles/Rougeole	INSTITUT PASTEUR	2	1	2014
2014-11-24	1	2	2	2014-11-06	CAF	Measles/Rougeole	INSTITUT PASTEUR	2	1	2014
2014-11-24	1	2	2	2014-11-07	CAF	Measles/Rougeole	INSTITUT PASTEUR	1	1	2014
2014-11-24	1	2	2	2014-11-12	CAF	Measles/Rougeole	INSTITUT PASTEUR	2	1	2014
2014-11-24	1	2	2	2014-11-12	CAF	Measles/Rougeole	INSTITUT PASTEUR	1	1	2014
2014-11-24	1	2	Missing	2014-11-13	CAF	Measles/Rougeole	INSTITUT PASTEUR	2	1	2014
2014-11-24	1	2	2	2014-11-14	CAF	Measles/Rougeole	INSTITUT PASTEUR	2	1	2014
2014-11-24	1	2	2	2014-11-17	CAF	Measles/Rougeole	INSTITUT PASTEUR	3	1	2014
2014-11-24	1	2	2	2014-11-17	CAF	Measles/Rougeole	INSTITUT PASTEUR	1	1	2014
2014-11-24	1	2	2	2014-11-17	CAF	Measles/Rougeole	INSTITUT PASTEUR	2	1	2014
2014-11-24	1	2	2	2014-11-17	CAF	Measles/Rougeole	INSTITUT PASTEUR	2	1	2014
2014-11-24	1	Missing	2	2014-11-17	CAF	Measles/Rougeole	INSTITUT PASTEUR	2	1	2014
2014-11-24	1	2	2	2014-11-17	CAF	Measles/Rougeole	INSTITUT PASTEUR	2	1	2014
2014-11-24	1	2	2	2014-11-17	CAF	Measles/Rougeole	INSTITUT PASTEUR	1	1	2014
2014-11-24	1	2	2	2014-11-17	CAF	Measles/Rougeole	INSTITUT PASTEUR	2	1	2014
2014-11-24	1	2	2	2014-11-17	CAF	Measles/Rougeole	INSTITUT PASTEUR	1	1	2014
2014-11-24	1	2	2	2014-11-17	CAF	Measles/Rougeole	INSTITUT PASTEUR	1	1	2014
2014-11-24	1	2	2	2014-11-17	CAF	Measles/Rougeole	INSTITUT PASTEUR	1	1	2014
2014-11-24	1	2	2	2014-11-17	CAF	Measles/Rougeole	INSTITUT PASTEUR	1	1	2014
2014-11-24	1	2	2	2014-11-17	CAF	Measles/Rougeole	INSTITUT PASTEUR	2	1	2014
2014-11-24	1	Missing	2	2014-11-18	CAF	Measles/Rougeole	INSTITUT PASTEUR	2	1	2014
2014-11-24	1	2	2	2014-11-18	CAF	Measles/Rougeole	INSTITUT PASTEUR	2	1	2014
2014-11-24	1	2	2	2014-11-18	CAF	Measles/Rougeole	INSTITUT PASTEUR	2	1	2014
2007-10-24	1	2	2	2014-11-17	CAF	Measles/Rougeole	INSTITUT PASTEUR	2	1	2007
2014-11-24	1	2	2	2014-11-20	CAF	Measles/Rougeole	INSTITUT PASTEUR	2	1	2014
2014-11-24	1	2	2	2014-11-24	CAF	Measles/Rougeole	INSTITUT PASTEUR	2	1	2014
2014-11-28	1	2	2	2014-11-24	CAF	Measles/Rougeole	INSTITUT PASTEUR	2	1	2014
2014-11-28	1	2	2	2014-11-24	CAF	Measles/Rougeole	INSTITUT PASTEUR	2	1	2014
2014-11-28	1	2	2	2014-11-25	CAF	Measles/Rougeole	INSTITUT PASTEUR	2	1	2014
2014-11-28	1	2	2	2014-11-25	CAF	Measles/Rougeole	INSTITUT PASTEUR	1	1	2014
2014-11-28	1	2	2	2014-11-25	CAF	Measles/Rougeole	INSTITUT PASTEUR	2	1	2014
2014-11-28	1	2	2	2014-11-27	CAF	Measles/Rougeole	INSTITUT PASTEUR	2	1	2014
2014-11-28	1	2	2	2014-11-27	CAF	Measles/Rougeole	INSTITUT PASTEUR	2	1	2014
2014-12-08	1	2	2	2014-11-28	CAF	Measles/Rougeole	INSTITUT PASTEUR	2	1	2014
2014-12-08	1	2	2	2014-11-24	CAF	Measles/Rougeole	INSTITUT PASTEUR	2	1	2014
2014-12-08	1	2	2	2014-12-02	CAF	Measles/Rougeole	INSTITUT PASTEUR	2	1	2014
2014-12-08	1	2	2	2014-12-02	CAF	Measles/Rougeole	INSTITUT PASTEUR	2	1	2014
2014-12-08	1	2	2	2014-12-04	CAF	Measles/Rougeole	INSTITUT PASTEUR	2	1	2014
2914-12-08	1	2	2	2014-12-05	CAF	Measles/Rougeole	INSTITUT PASTEUR	2	1	2014
2014-12-12	1	2	2	2014-12-05	CAF	Measles/Rougeole	INSTITUT PASTEUR	1	1	2014
2014-12-12	1	2	2	2014-12-08	CAF	Measles/Rougeole	INSTITUT PASTEUR	2	1	2014
2014-12-12	1	2	2	2014-12-08	CAF	Measles/Rougeole	INSTITUT PASTEUR	1	1	2014
2014-12-12	1	2	2	2014-12-08	CAF	Measles/Rougeole	INSTITUT PASTEUR	1	1	2014
2014-12-12	1	2	2	2014-12-08	CAF	Measles/Rougeole	INSTITUT PASTEUR	1	1	2014
2014-12-12	1	2	2	2014-12-08	CAF	Measles/Rougeole	INSTITUT PASTEUR	1	1	2014
2014-12-12	1	2	2	2014-12-08	CAF	Measles/Rougeole	INSTITUT PASTEUR	1	1	2014
2014-12-12	1	2	2	2014-12-08	CAF	Measles/Rougeole	INSTITUT PASTEUR	1	1	2014
2014-12-12	1	2	2	2014-12-10	CAF	Measles/Rougeole	INSTITUT PASTEUR	2	1	2014
2014-12-12	1	2	2	2014-12-11	CAF	Measles/Rougeole	INSTITUT PASTEUR	2	1	2014
2014-12-12	1	2	2	2014-12-12	CAF	Measles/Rougeole	INSTITUT PASTEUR	2	1	2014
2014-12-12	1	2	2	2014-12-12	CAF	Measles/Rougeole	INSTITUT PASTEUR	1	1	2014
2014-12-12	1	2	2	2014-12-12	CAF	Measles/Rougeole	INSTITUT PASTEUR	2	1	2014
2014-12-12	1	2	2	2014-12-12	CAF	Measles/Rougeole	INSTITUT PASTEUR	1	1	2014
2014-08-14	1	2	2	2014-07-30	CAF	Measles/Rougeole	INSTITUT PASTEUR	2	1	2014
2014-08-20	1	2	2	2014-08-18	CAF	Measles/Rougeole	INSTITUT PASTEUR	1	1	2014
2014-12-12	1	2	2	2014-12-12	CAF	Measles/Rougeole	INSTITUT PASTEUR	2	1	2014
2014-12-19	1	2	2	2014-12-12	CAF	Measles/Rougeole	INSTITUT PASTEUR	2	1	2014
2014-12-19	1	2	2	2014-12-15	CAF	Measles/Rougeole	INSTITUT PASTEUR	2	1	2014
2014-12-19	1	2	2	2014-12-15	CAF	Measles/Rougeole	INSTITUT PASTEUR	2	1	2014
2014-12-19	1	2	2	2014-12-15	CAF	Measles/Rougeole	INSTITUT PASTEUR	2	1	2014
2014-04-19	1	2	2	2014-12-15	CAF	Measles/Rougeole	INSTITUT PASTEUR	2	1	2014
2014-12-19	1	2	2	2014-12-16	CAF	Measles/Rougeole	INSTITUT PASTEUR	2	1	2014
2014-12-19	1	2	2	2014-12-16	CAF	Measles/Rougeole	INSTITUT PASTEUR	2	1	2014
2014-12-19	1	2	2	2014-12-16	CAF	Measles/Rougeole	INSTITUT PASTEUR	2	1	2014
2014-12-19	1	2	2	2014-12-17	CAF	Measles/Rougeole	INSTITUT PASTEUR	2	1	2014
2014-12-19	1	2	2	2014-12-18	CAF	Measles/Rougeole	INSTITUT PASTEUR	2	1	2014
2014-12-26	1	2	2	2014-12-19	CAF	Measles/Rougeole	INSTITUT PASTEUR	2	1	2014
2014-12-26	1	2	2	2014-12-19	CAF	Measles/Rougeole	INSTITUT PASTEUR	1	1	2014
2014-12-26	1	2	2	2014-12-19	CAF	Measles/Rougeole	INSTITUT PASTEUR	1	1	2014
2014-12-26	1	2	2	2014-12-19	CAF	Measles/Rougeole	INSTITUT PASTEUR	1	1	2014
2014-12-26	1	2	2	2014-12-19	CAF	Measles/Rougeole	INSTITUT PASTEUR	2	1	2014
2014-12-26	1	2	2	2014-12-19	CAF	Measles/Rougeole	INSTITUT PASTEUR	1	1	2014
[truncated: 796 more rows]

## Sheet: variable code
Variable name	Code
Sang/blood	1= yes
	2= no
Urines	1= yes
	2= no
Prélèvement respiratoire	1= yes
Oral sawbs	2= no
Sexe/Sex	1= Male
	2= Female
Résultats IgM/ IgM results	1= Positive
	2= Negative
	3= Indeterminate
	4=Not done
Etat du prélèvement/sample condition	1= Good
	2= Bad
