# Supplementary material for: Epidemiologic profile of measles in Central African Republic: A nine year survey, 2007-2015
Source: PLoS One. 2019 Mar 20;14(3):e0213735. doi: 10.1371/journal.pone.0213735 (PMC6426189; doi:10.1371/journal.pone.0213735)
Supplement: S2 Dataset — (XLSX) [file pone.0213735.s002.xlsx]

## Sheet: Feuil1
CountryCode	DateLabReceivedSpecimen	DateOfonset	FinalClassification	Inoutpatient	MeaslesIgm	NumberOfVaccinedoses	RubellaIgm	SpecimenCondition
CAF	2007-01-09	2007-01-04	4	2	3	2	2	1
CAF	2007-02-09	2007-01-06	4	2	2	1	2	1
CAF	2007-01-12	2007-01-09	4	1	2	2	1	1
CAF	2007-01-12	2007-01-05	4	2	2	99	1	1
CAF	2007-01-12	2007-01-09	4	2	2	99	1	1
CAF	2007-01-12	2007-01-07	4	2	2	99	2	1
CAF	2007-01-12	2007-01-02	4	2	2	2	2	1
CAF	2007-01-15	2007-01-11	4	2	2	1	2	1
CAF	2007-01-16	2007-01-13	4	2	2	99	2	1
CAF	2007-01-19	2007-01-15	4	2	2	1	1	1
CAF	2007-01-19	2007-01-11	4	2	2	99	1	1
CAF	2007-01-22	2007-01-16	4	1	2	0	2	1
CAF	2007-01-22	2007-01-15	4	2	2	1	2	1
CAF	2007-01-23	2007-01-22	4	2	3	99	2	1
CAF	2007-01-24	2007-01-10	4	1	2	2	2	1
CAF	2007-01-24	2007-01-19	4	2	2	2	1	1
CAF	2007-01-24	2007-01-15	4	2	2	1	2	1
CAF	2007-01-26	2007-01-19	4	1	2	1	1	1
CAF	2007-01-27	2007-01-13	4	2	2	2	1	1
CAF	2007-01-29	2007-01-22	4	2	2	99	2	1
CAF	2007-01-29	2007-01-22	4	2	2	99	2	1
CAF	2007-01-29	2007-01-23	4	2	2	99	2	1
CAF	2007-01-29	2007-01-24	4	2	2	99	2	1
CAF	2007-01-29	2007-01-08	4	2	2	99	2	1
CAF	2007-01-29	2007-01-07	4	2	2	99	2	1
CAF	2007-01-29	2007-01-07	4	2	2	99	1	1
CAF	2007-01-29	2007-01-09	4	2	2	99	1	1
CAF	2007-01-30	2007-01-28	4	2	2	2	1	1
CAF	2007-01-30	2007-01-28	4	2	2	1	1	1
CAF	2007-02-02	2007-01-10	4	2	2	99	1	1
CAF	2007-02-05	2007-02-02	4	1	2	1	1	1
CAF	2007-02-05	2007-01-28	4	1	2	1	2	1
CAF	2007-02-05	2007-02-01	4	2	2	1	1	1
CAF	2007-02-05	2007-02-01	4	2	2	2	1	1
CAF	2007-02-05	2007-01-13	4	2	2	1	2	1
CAF	2007-02-05	2007-01-23	4	2	2	2	3	1
CAF	2007-02-06	2007-01-31	4	2	2	99	2	1
CAF	2007-02-07	2007-01-31	4	2	2	99	1	1
CAF	2007-02-07	2007-02-02	4	2	2	99	1	1
CAF	2007-02-07	2007-02-01	4	2	2	99	1	1
CAF	2007-02-07	2007-02-04	4	2	2	2	1	1
CAF	2007-02-08	2007-02-03	4	1	2	1	2	1
CAF	2007-02-08	2007-02-05	4	2	2	1	1	1
CAF	2007-02-09	2007-02-01	4	2	2	1	2	1
CAF	2007-02-09	2007-01-29	4	2	2	1	2	1
CAF	2007-02-09	2007-01-26	1	2	1	1	Missing	1
CAF	2007-02-09	2007-02-02	4	2	2	1	2	1
CAF	2007-02-09	2007-02-01	1	2	1	1	Missing	1
CAF	2007-02-08	2007-02-07	4	2	2	1	1	1
CAF	2007-02-09	2007-02-04	4	2	2	1	1	1
CAF	2007-02-09	2007-02-07	4	2	2	99	1	1
CAF	2007-02-10	2007-02-03	4	2	2	1	1	1
CAF	2007-02-10	2007-02-06	4	2	2	1	1	1
CAF	2007-02-12	2007-02-09	4	2	2	1	1	1
CAF	2007-02-12	2007-02-09	4	2	2	2	1	1
CAF	2007-02-13	2007-02-03	4	2	2	99	2	1
CAF	2007-02-14	2007-02-10	4	2	2	1	1	1
CAF	2007-02-14	2007-02-10	4	2	2	1	1	1
CAF	2007-02-14	2007-02-11	4	2	2	1	1	1
CAF	2007-02-16	2007-02-13	4	2	2	1	3	1
CAF	2007-02-17	2007-02-11	4	2	2	0	1	1
CAF	2007-02-17	2007-02-14	4	2	2	1	3	1
CAF	2007-02-17	2007-02-14	4	2	2	1	1	1
CAF	2007-02-19	2007-02-11	4	2	2	1	1	1
CAF	2007-02-19	2007-02-11	4	2	2	1	1	1
CAF	2007-02-19	2007-02-17	4	2	2	99	1	1
CAF	2007-02-19	2007-02-01	4	2	2	99	1	1
CAF	2007-02-19	2007-02-04	4	2	2	99	1	1
CAF	2007-02-19	2007-02-16	4	2	2	0	3	1
CAF	2007-02-19	2007-02-10	4	2	2	1	1	1
CAF	2007-02-21	2007-02-19	4	2	2	0	2	1
CAF	2007-02-21	2007-02-21	4	2	2	Missing	1	1
CAF	2007-02-21	2007-02-19	4	2	2	1	1	1
CAF	2007-02-21	2007-02-19	4	2	2	99	1	1
CAF	2007-02-21	2007-02-19	4	2	2	99	1	1
CAF	2007-02-22	2007-02-16	4	2	2	99	2	1
CAF	2007-02-22	2007-02-10	4	2	2	99	1	1
CAF	2007-02-22	2007-02-08	4	2	2	1	1	1
CAF	2007-02-22	2007-02-07	4	2	2	1	1	1
CAF	2007-02-22	2007-02-08	4	2	2	1	1	1
CAF	2007-02-22	2007-02-08	4	2	2	4	1	1
CAF	2007-02-22	2007-02-06	4	2	2	1	1	1
CAF	2007-02-22	2007-02-09	4	2	2	1	1	1
CAF	2007-02-22	2007-02-18	4	2	2	2	2	1
CAF	2007-02-23	2007-02-20	4	2	2	99	1	1
CAF	2007-02-23	2007-02-18	4	2	2	1	1	1
CAF	2007-02-23	2007-02-13	4	2	2	1	2	1
CAF	2007-02-23	2007-02-15	4	2	2	2	1	1
CAF	2007-02-23	2007-02-15	4	2	2	1	1	1
CAF	2007-02-23	2007-02-23	4	2	2	1	3	1
CAF	2007-02-23	2007-02-23	4	2	2	2	1	1
CAF	2007-02-23	2007-02-01	4	2	3	1	2	1
CAF	2007-02-23	2007-02-10	4	2	2	1	3	1
CAF	2007-02-23	2007-02-02	4	2	2	1	2	1
CAF	2007-02-23	2007-02-21	4	2	2	2	2	1
CAF	2007-02-23	2007-02-19	4	2	2	2	2	1
CAF	2007-02-26	2007-02-26	4	2	2	0	1	1
CAF	2007-02-26	2007-02-25	4	2	2	2	1	1
CAF	2007-02-26	2007-02-04	4	2	2	2	1	1
CAF	2007-02-26	2007-02-15	1	2	1	1	Missing	1
CAF	2007-02-26	2007-02-20	1	2	1	1	Missing	1
CAF	2007-02-26	2007-02-22	4	2	2	1	2	1
CAF	2007-02-27	2007-02-19	4	2	2	2	1	1
CAF	2007-02-27	2007-02-16	4	2	2	1	2	1
CAF	2007-02-27	2007-02-16	4	2	2	2	2	1
CAF	2007-02-27	2007-02-16	4	2	2	1	1	1
CAF	2007-02-27	2007-02-16	4	2	2	2	2	1
CAF	2007-02-27	2007-02-15	4	2	2	2	2	1
CAF	2007-02-27	2007-02-20	4	2	2	1	3	1
CAF	2007-02-27	2007-02-18	4	2	2	1	1	1
CAF	2007-02-27	2007-02-26	4	2	2	2	1	1
CAF	2007-02-27	2007-02-25	4	1	2	2	1	1
CAF	2007-02-28	2007-02-20	4	2	2	0	1	1
CAF	2007-02-28	2007-02-18	4	2	2	99	1	1
CAF	2007-02-28	2007-02-23	4	2	2	99	1	1
CAF	2007-02-28	2007-02-26	4	2	2	99	2	1
CAF	2007-02-28	2007-02-23	4	2	2	2	1	1
CAF	2007-03-01	2007-02-23	4	2	2	1	2	1
CAF	2007-03-01	2007-02-15	4	2	2	2	2	1
CAF	2007-03-01	2007-02-27	4	2	2	2	1	1
CAF	2007-03-01	2007-02-18	4	2	2	2	1	1
CAF	2007-03-01	2007-02-20	4	2	2	2	1	1
CAF	2007-03-02	2007-02-27	4	2	2	1	2	1
CAF	2007-03-02	2007-02-27	4	2	2	2	2	1
CAF	2007-03-02	2007-02-26	4	2	2	2	1	1
CAF	2007-03-02	2007-02-25	4	2	2	2	1	1
CAF	2007-03-02	2007-03-01	4	2	2	99	1	1
CAF	2007-03-02	2007-03-01	4	2	3	99	2	1
CAF	2007-03-02	2007-03-01	4	2	2	99	2	1
CAF	2007-03-02	2007-03-01	4	2	2	99	1	1
CAF	2007-03-02	2007-02-28	4	2	2	1	2	1
CAF	2007-03-05	2007-03-01	4	2	2	99	3	1
CAF	2007-03-05	2007-03-01	4	2	2	2	3	1
CAF	2007-03-05	2007-02-25	4	2	2	1	2	1
CAF	2007-03-05	2007-02-20	4	2	2	1	2	1
CAF	2007-03-05	2007-02-21	4	2	2	1	2	1
CAF	2007-03-05	2007-02-10	4	2	2	1	1	1
CAF	2007-03-05	2007-02-26	4	2	2	1	2	1
CAF	2007-03-05	2007-02-16	4	2	2	1	3	1
CAF	2007-03-05	2007-02-28	4	2	2	1	3	1
CAF	2007-03-07	2007-03-01	4	2	2	1	2	1
CAF	2007-03-07	2007-03-04	4	2	2	2	1	1
CAF	2007-03-08	2007-02-25	4	2	2	2	1	1
CAF	2007-03-08	2007-03-03	4	2	2	2	1	1
CAF	2007-03-08	2007-03-05	4	2	2	2	1	1
CAF	2007-03-12	2007-03-01	4	2	2	1	2	1
CAF	2007-03-12	2007-03-03	4	1	2	2	1	1
CAF	2007-03-12	2007-03-02	4	1	2	2	1	1
CAF	2007-03-13	2007-02-26	4	1	2	1	2	1
CAF	2007-03-13	2007-03-04	4	2	2	1	2	1
CAF	2007-03-13	2007-03-02	4	2	2	1	1	1
CAF	2007-03-20	2007-03-06	4	2	2	1	1	1
CAF	2007-03-20	2007-03-06	4	2	2	1	1	1
CAF	2007-03-20	2007-03-06	4	2	2	1	1	1
CAF	2007-03-21	2007-03-15	4	2	2	99	1	1
CAF	2007-03-22	2007-03-18	4	2	2	99	3	1
CAF	2007-03-26	2007-03-20	4	2	2	2	1	1
CAF	2007-03-26	2007-03-21	4	2	2	2	1	1
CAF	2007-03-26	2007-03-23	4	2	2	2	2	1
CAF	2007-03-26	2007-03-20	4	2	2	2	1	1
CAF	2007-03-27	2007-03-18	4	2	2	2	1	1
CAF	2007-03-27	2007-03-17	4	2	3	2	1	1
CAF	2007-03-26	2007-03-21	4	2	2	0	1	1
CAF	2007-03-26	2007-03-24	4	2	2	1	1	1
CAF	2007-03-26	2007-02-01	4	2	2	1	2	1
CAF	2007-03-27	2007-03-24	4	2	2	0	2	1
CAF	2007-03-27	2007-03-21	4	2	2	99	1	1
CAF	2007-03-27	2007-03-21	4	2	2	99	1	1
CAF	2007-03-27	2007-03-24	4	2	2	1	2	1
CAF	2007-03-31	2007-03-25	4	2	2	1	2	1
CAF	2007-04-04	2007-04-03	4	2	2	2	1	1
CAF	2007-04-05	2007-04-01	4	2	2	1	2	1
CAF	2007-04-05	2007-03-29	4	2	2	2	1	1
CAF	2007-04-07	2007-04-03	4	1	2	1	3	1
CAF	2007-04-10	2007-04-04	4	2	2	1	1	1
CAF	2007-04-10	2007-04-04	4	2	2	1	2	1
CAF	2007-04-10	2007-04-03	4	2	2	1	1	1
CAF	2007-04-10	2007-04-01	4	2	2	0	3	1
CAF	2007-04-10	2007-04-01	4	2	2	0	2	1
CAF	2007-04-11	2007-03-29	4	2	2	99	1	1
CAF	2007-04-11	2007-04-01	4	2	2	99	1	1
CAF	2007-04-11	2007-04-08	4	2	2	2	3	1
CAF	2007-04-12	2007-04-01	4	2	2	99	2	1
CAF	2007-04-12	2007-04-08	4	2	2	0	2	1
CAF	2007-04-12	2007-04-08	4	2	2	0	2	1
CAF	2007-04-12	2007-03-30	4	2	2	0	2	1
CAF	2007-04-12	2007-04-06	4	2	2	0	2	1
CAF	2007-04-12	2007-04-07	4	2	2	0	2	1
CAF	2007-04-14	2007-04-04	4	2	2	99	2	1
CAF	2007-04-14	2007-04-06	4	2	2	0	1	1
CAF	2007-04-14	2007-04-10	4	2	2	0	2	1
CAF	2007-04-14	2007-04-05	4	2	2	2	1	1
CAF	2007-04-16	2007-04-11	4	2	2	2	2	1
CAF	2007-04-16	2007-04-09	4	1	2	1	1	1
CAF	2007-04-18	2007-04-10	4	1	2	1	2	1
CAF	2007-04-18	2007-04-11	4	2	2	1	3	1
CAF	2007-04-20	2007-04-11	4	2	2	2	2	1
CAF	2007-04-20	2007-04-12	4	2	2	2	1	1
CAF	2007-04-21	2007-04-15	4	2	2	2	1	1
CAF	2007-04-21	2007-04-14	4	2	2	2	1	1
CAF	2007-04-21	2007-04-18	4	2	2	2	3	1
CAF	2007-05-02	2007-04-23	4	1	2	1	2	1
CAF	2007-05-04	2007-04-28	4	2	2	0	2	1
CAF	Missing	2007-01-27	3	2	Missing	Missing	Missing	Missing
CAF	Missing	2007-01-27	3	Missing	Missing	1	Missing	Missing
CAF	Missing	2007-01-27	3	2	Missing	1	Missing	Missing
CAF	Missing	2007-01-30	3	2	Missing	1	Missing	Missing
CAF	Missing	2007-03-31	3	2	Missing	0	Missing	Missing
CAF	Missing	2007-04-01	3	2	Missing	0	Missing	Missing
CAF	Missing	2007-04-30	3	2	Missing	Missing	Missing	Missing
CAF	Missing	2007-03-30	3	2	Missing	Missing	Missing	Missing
CAF	Missing	2007-03-28	3	2	Missing	Missing	Missing	Missing
CAF	Missing	2007-03-29	3	2	Missing	Missing	Missing	Missing
CAF	Missing	2007-04-01	3	2	Missing	Missing	Missing	Missing
CAF	Missing	2007-04-01	3	2	Missing	Missing	Missing	Missing
CAF	Missing	2007-04-01	3	2	Missing	Missing	Missing	Missing
CAF	Missing	2007-03-28	3	2	Missing	Missing	Missing	Missing
CAF	Missing	2007-03-29	3	2	Missing	Missing	Missing	Missing
CAF	Missing	2007-03-28	3	2	Missing	Missing	Missing	Missing
CAF	Missing	2007-03-29	3	2	Missing	Missing	Missing	Missing
CAF	Missing	2007-03-30	3	2	Missing	Missing	Missing	Missing
CAF	Missing	2007-04-02	3	2	Missing	Missing	Missing	Missing
CAF	Missing	2007-03-30	3	2	Missing	Missing	Missing	Missing
CAF	Missing	2007-03-25	3	2	Missing	Missing	Missing	Missing
CAF	Missing	2007-03-29	3	2	Missing	Missing	Missing	Missing
CAF	Missing	2007-04-03	3	2	Missing	Missing	Missing	Missing
CAF	Missing	2007-04-07	3	2	Missing	Missing	Missing	Missing
CAF	Missing	2007-04-06	3	2	Missing	Missing	Missing	Missing
CAF	Missing	2007-04-01	3	2	Missing	Missing	Missing	Missing
CAF	Missing	2007-04-07	3	2	Missing	Missing	Missing	Missing
CAF	Missing	2007-04-07	3	2	Missing	Missing	Missing	Missing
CAF	Missing	2007-04-29	3	2	Missing	Missing	Missing	Missing
CAF	Missing	2007-04-06	3	2	Missing	Missing	Missing	Missing
CAF	Missing	2007-04-04	3	2	Missing	Missing	Missing	Missing
CAF	Missing	2007-04-03	3	2	Missing	Missing	Missing	Missing
CAF	Missing	2007-04-06	3	2	Missing	Missing	Missing	Missing
CAF	Missing	2007-04-05	3	2	Missing	Missing	Missing	Missing
CAF	Missing	2007-04-02	3	2	Missing	Missing	Missing	Missing
CAF	Missing	2007-04-05	3	2	Missing	Missing	Missing	Missing
CAF	Missing	2007-04-04	3	2	Missing	Missing	Missing	Missing
CAF	Missing	2007-04-04	3	2	Missing	Missing	Missing	Missing
CAF	Missing	2007-04-01	3	2	Missing	Missing	Missing	Missing
CAF	Missing	2007-04-06	3	2	Missing	Missing	Missing	Missing
CAF	Missing	2007-04-06	3	2	Missing	Missing	Missing	Missing
CAF	Missing	2007-04-06	3	2	Missing	Missing	Missing	Missing
CAF	Missing	2007-04-05	3	2	Missing	Missing	Missing	Missing
CAF	Missing	2007-04-10	3	2	Missing	Missing	Missing	Missing
CAF	2007-05-24	2007-05-16	4	2	2	0	1	1
CAF	2007-05-29	2007-05-23	4	2	2	1	2	1
CAF	2007-06-18	2007-06-12	4	2	2	2	2	1
CAF	2007-06-20	2007-06-15	4	2	2	1	1	1
CAF	2007-06-25	2007-06-17	4	2	2	2	1	1
CAF	2007-07-02	2007-06-26	4	1	2	1	2	1
CAF	2007-07-02	2007-06-26	4	2	2	2	2	1
CAF	2007-07-09	2007-06-24	4	1	2	1	2	1
CAF	2007-07-09	2007-07-04	4	2	2	1	2	1
CAF	2007-07-10	2007-07-02	4	2	3	99	1	1
CAF	2007-07-10	2007-06-10	4	2	2	99	2	1
CAF	2007-07-13	2007-07-10	4	2	2	1	2	1
CAF	2007-07-26	2007-06-25	4	2	2	1	3	1
CAF	2007-08-04	2007-07-10	4	2	2	0	2	1
CAF	2007-08-06	2007-07-31	4	2	2	99	2	1
CAF	2007-08-08	2007-07-31	4	1	2	1	2	1
CAF	2007-08-09	2007-07-09	4	2	2	1	2	1
CAF	2007-08-09	2007-07-28	4	2	2	2	1	1
CAF	2007-08-09	2007-07-31	4	2	2	0	2	1
CAF	2007-08-17	2007-08-13	4	2	2	0	2	1
CAF	2007-08-17	2007-08-11	4	2	2	1	2	1
CAF	2007-08-17	2007-08-11	4	2	2	1	2	1
CAF	2007-08-27	2007-08-18	4	2	2	2	2	1
CAF	2007-08-27	2007-08-16	4	2	2	2	2	1
CAF	2007-08-28	2007-08-18	4	1	2	1	2	1
CAF	2007-09-10	2007-09-07	4	2	2	1	2	1
CAF	2007-09-12	2007-09-06	4	2	2	2	2	1
CAF	2007-09-18	2007-09-10	4	2	2	2	2	1
CAF	2007-09-20	2007-09-16	4	2	2	2	2	1
CAF	2007-09-25	2007-09-16	4	2	2	0	2	1
CAF	2007-10-01	2007-09-12	4	2	2	2	2	1
CAF	2007-10-23	2007-10-09	4	2	2	99	2	1
CAF	2007-10-29	2007-10-20	4	2	2	1	2	1
CAF	2007-11-02	2007-10-30	4	2	2	2	2	1
CAF	2007-11-05	2007-10-30	4	2	2	1	2	1
CAF	2007-11-06	2007-10-11	4	2	2	1	2	1
CAF	2007-11-10	2007-11-02	4	2	3	0	2	1
CAF	2007-12-13	2007-12-06	1	1	1	0	Missing	1
CAF	2007-12-13	2007-12-07	1	1	1	0	Missing	1
CAF	2007-12-13	2007-12-06	1	1	1	0	Missing	1
CAF	2007-12-13	2007-12-07	1	1	1	0	Missing	1
CAF	2007-12-13	2007-12-08	1	1	1	0	Missing	1
CAF	2007-12-13	2007-12-07	1	1	1	0	Missing	1
CAF	2007-12-19	2007-12-16	4	1	2	0	1	1
CAF	2007-12-20	2007-12-14	4	1	2	99	2	1
CAF	2007-12-22	2007-12-14	4	2	2	99	2	1
CAF	2007-12-24	2007-12-10	4	2	2	1	2	1
CAF	2007-12-24	2007-12-09	4	2	2	0	2	1
CAF	2007-12-24	2007-12-07	4	2	2	99	2	1
CAF	2007-12-29	2007-12-17	4	1	2	1	2	1
CAF	2007-12-29	2007-12-19	4	1	2	1	2	1
CAF	2007-12-29	2007-11-28	4	1	2	99	2	1
CAF	2007-12-29	2007-12-23	4	1	2	2	1	1
CAF	2007-12-29	2007-12-10	4	1	2	99	2	1
CAF	2007-12-29	2007-12-24	4	1	2	99	2	1
CAF	2008-01-18	2008-01-06	4	2	2	2	2	1
CAF	2008-01-21	2008-01-10	4	2	2	99	2	1
CAF	2008-01-25	2008-01-14	4	2	2	0	2	1
CAF	2008-01-28	2008-01-18	4	2	2	1	2	1
CAF	2008-02-11	2008-01-27	4	2	2	1	2	1
CAF	2008-02-12	2008-02-06	4	2	2	99	2	1
CAF	2008-02-18	2008-02-02	4	2	2	99	1	1
CAF	2008-02-18	2008-02-02	4	2	2	99	1	1
CAF	2008-02-18	2008-02-02	4	2	2	99	1	1
CAF	2008-02-18	2008-01-24	4	2	2	99	1	1
CAF	2008-02-18	2008-01-24	4	2	2	99	1	1
CAF	2008-02-27	2008-02-21	4	2	2	1	2	1
CAF	2008-03-06	2008-03-03	4	2	2	1	2	1
CAF	2008-03-08	2008-02-24	4	1	2	1	2	1
CAF	2008-03-07	2008-03-01	4	2	2	0	2	1
CAF	2008-03-10	2008-03-05	4	1	2	1	1	1
CAF	2008-03-11	2008-03-03	4	2	2	0	2	1
CAF	2008-03-13	2008-03-06	4	2	2	2	2	1
CAF	2008-03-15	2008-03-12	4	1	2	99	2	1
CAF	2008-03-15	2008-03-12	4	1	2	99	2	1
CAF	2008-03-19	2008-03-15	4	2	2	2	1	1
CAF	2008-03-19	2008-03-10	4	1	2	0	2	1
CAF	2008-03-19	2008-03-11	4	1	2	0	2	1
CAF	2008-03-19	2008-03-10	4	2	2	0	2	1
CAF	2008-03-19	2008-03-13	4	1	2	0	1	1
CAF	2008-04-04	2008-03-24	4	2	2	0	2	1
CAF	2008-04-07	2008-04-01	4	2	2	1	2	1
CAF	2008-04-09	2008-04-07	4	2	2	1	1	1
CAF	2008-04-09	2008-04-07	4	2	2	1	1	1
CAF	2008-04-09	2008-03-29	4	2	2	1	1	1
CAF	2008-04-09	2008-04-05	4	2	2	1	1	1
CAF	2008-04-09	2008-03-31	4	2	2	1	1	1
CAF	2008-04-19	2008-04-12	4	2	2	2	1	1
CAF	2008-04-25	2008-04-17	4	2	2	2	2	1
CAF	2008-04-25	2008-04-06	4	2	2	2	2	1
CAF	2008-05-05	2008-04-28	4	2	2	1	2	1
CAF	2008-05-07	2008-05-05	4	2	2	2	2	1
CAF	2008-05-10	2008-05-06	4	2	2	2	2	1
CAF	2008-05-15	2008-05-11	4	2	2	99	1	1
CAF	2008-05-20	2008-05-10	4	2	2	1	2	1
CAF	2008-05-23	2008-05-07	4	2	2	99	2	1
CAF	2008-05-23	2008-05-17	4	2	2	0	2	1
CAF	2008-06-02	2008-05-21	4	2	2	0	2	1
CAF	2008-06-11	2008-06-02	4	2	2	0	2	1
CAF	2008-06-19	2008-06-13	4	2	2	0	2	1
CAF	2008-06-26	2008-06-16	4	2	2	1	2	1
CAF	2008-07-15	2008-07-10	4	2	2	0	2	1
CAF	2008-07-16	2008-07-07	4	2	2	2	2	1
CAF	2008-07-25	2008-07-19	4	1	2	1	2	1
CAF	2008-07-29	2008-07-26	4	2	2	99	2	1
CAF	2008-07-29	2008-07-26	4	1	2	0	2	1
CAF	2008-07-30	2008-07-12	4	2	2	2	2	1
CAF	2008-07-30	2008-07-27	4	2	2	1	2	1
CAF	2008-08-01	2008-07-28	4	2	2	0	2	1
CAF	2008-08-04	2008-08-01	4	2	2	99	2	1
CAF	2008-08-05	2008-07-30	4	1	2	1	2	1
CAF	2008-08-05	2008-07-26	4	1	2	0	2	1
CAF	2008-08-05	2008-07-27	1	1	1	0	1	1
CAF	2008-08-05	2008-07-29	4	1	2	0	2	1
CAF	2008-08-05	2008-07-26	1	1	1	0	1	1
CAF	2008-08-05	2008-07-28	1	1	1	0	1	1
CAF	2008-08-05	2008-07-27	1	1	1	0	1	1
CAF	2008-08-09	2008-07-26	1	2	1	0	1	1
CAF	2008-08-09	2008-07-31	1	2	1	0	1	1
CAF	2008-08-09	2008-08-04	4	2	2	1	1	1
CAF	2008-08-09	2008-08-05	4	2	2	1	1	1
CAF	2008-08-09	2008-08-05	4	1	2	0	2	1
CAF	2008-08-12	2008-08-02	4	2	2	99	2	1
CAF	2008-08-12	2008-08-03	4	2	2	1	2	1
CAF	2008-08-14	2008-08-12	4	2	2	99	2	1
CAF	2008-08-23	2008-08-19	4	1	2	0	2	1
CAF	2008-08-23	2008-08-19	4	1	2	0	3	1
CAF	2008-08-28	2008-08-23	4	2	2	1	3	1
CAF	2008-08-29	2008-08-26	4	2	2	1	2	1
CAF	2008-09-03	2008-09-01	4	2	2	1	2	1
CAF	2008-09-11	2008-09-10	4	2	2	9	2	1
CAF	2008-09-11	2008-09-03	4	2	2	2	2	1
CAF	2008-09-19	2008-09-16	4	2	2	0	2	1
CAF	2008-09-22	2008-09-14	4	2	2	1	2	1
CAF	2008-09-23	2008-09-20	4	2	2	1	2	1
CAF	2008-10-09	2008-09-30	4	2	2	9	2	1
CAF	2008-10-14	2008-09-21	4	2	2	2	2	1
CAF	2008-10-14	2008-10-04	4	2	2	2	2	1
CAF	2008-10-15	2008-10-03	4	2	2	0	2	1
CAF	2008-10-20	2008-09-27	4	2	2	2	2	1
CAF	2008-10-27	2008-10-21	4	2	2	0	2	1
CAF	2008-11-07	2008-11-04	4	2	2	1	2	1
CAF	2008-11-12	2008-11-06	4	2	2	2	2	1
CAF	2008-11-13	2008-11-07	4	2	2	1	2	1
CAF	2008-11-14	2008-11-04	1	1	1	0	Missing	1
CAF	2008-11-20	2008-11-06	4	2	2	2	2	1
CAF	2008-11-25	2008-11-18	4	2	2	99	2	1
CAF	2008-12-02	2008-11-28	4	2	2	0	2	1
CAF	2008-12-08	2008-11-29	4	2	2	1	1	1
CAF	2008-12-10	2008-12-05	4	1	2	99	2	1
CAF	2008-12-12	2008-12-09	4	2	2	1	2	1
CAF	2008-12-13	2008-12-01	4	1	2	0	2	1
CAF	2008-12-15	2008-12-06	4	1	2	0	2	1
CAF	2008-12-16	2008-12-09	4	1	2	1	1	1
CAF	2008-12-26	2008-12-14	4	2	2	1	2	1
CAF	2008-12-26	2008-12-13	4	2	2	1	2	1
CAF	2008-12-26	2008-12-12	4	2	2	1	1	1
CAF	2008-12-26	2008-12-12	4	2	2	1	1	1
CAF	2008-12-26	2008-12-12	4	2	2	1	1	1
CAF	2008-12-23	2008-12-16	4	2	2	99	2	1
CAF	2008-12-23	2008-12-16	1	2	1	99	4	1
CAF	2008-12-29	2008-12-22	4	2	2	0	2	1
CAF	2008-12-30	2008-12-06	1	1	1	99	4	1
CAF	2008-12-30	2008-12-24	4	1	2	99	2	1
CAF	2008-12-30	2008-12-27	4	2	2	1	2	1
CAF	2008-12-31	2008-12-25	1	1	1	1	4	1
CAF	2009-01-03	2008-12-31	1	1	1	99	4	1
CAF	2009-01-05	2008-12-28	4	2	2	1	Missing	1
CAF	2009-01-06	2008-12-29	4	1	2	1	Missing	1
CAF	2009-01-07	2008-12-27	1	2	1	99	Missing	1
CAF	2009-01-22	2008-12-06	4	2	2	2	2	2
CAF	2009-01-22	2008-12-06	4	2	2	2	2	1
CAF	2009-01-07	2009-01-04	4	2	2	2	2	1
CAF	2009-01-07	2009-01-03	4	1	2	0	1	1
CAF	2009-01-08	2009-01-02	1	2	1	99	4	1
CAF	2009-01-12	2009-01-04	4	2	2	0	2	1
CAF	2009-01-14	2009-01-02	4	2	2	1	1	1
CAF	2009-01-14	2009-01-06	4	2	2	1	2	1
CAF	2009-01-14	2009-01-03	4	2	2	1	3	1
CAF	2009-01-14	2009-01-06	4	2	2	1	1	1
CAF	2009-01-14	2009-01-06	4	2	2	1	1	1
CAF	2009-01-14	2009-01-06	4	2	2	0	1	1
CAF	2009-01-14	2009-01-06	4	1	2	1	1	1
CAF	2009-01-14	2009-01-05	4	1	2	1	1	1
CAF	2009-01-20	2009-01-08	4	2	2	1	1	1
CAF	2009-01-23	2009-01-18	4	2	2	99	2	1
CAF	2009-01-26	2009-01-19	4	2	2	2	2	1
CAF	2009-01-26	2009-01-20	4	1	2	2	1	1
CAF	2009-01-28	2009-01-23	4	2	2	1	1	1
CAF	2009-01-28	2009-01-17	4	2	2	1	1	1
CAF	2009-01-28	2009-01-17	4	2	2	1	1	1
CAF	2009-01-27	2009-01-23	4	2	2	99	2	1
CAF	2009-02-09	2009-01-27	1	1	1	1	4	1
CAF	2009-02-11	2009-02-04	4	2	2	2	2	1
CAF	2009-02-12	2009-02-05	1	2	1	99	4	1
CAF	2009-02-16	2009-02-07	4	1	2	1	1	1
CAF	2009-02-16	2009-02-07	4	1	2	1	1	1
CAF	2009-02-16	2009-02-09	4	1	2	1	1	1
CAF	2009-02-18	2009-02-10	1	1	1	0	4	1
CAF	2009-02-18	2009-02-15	4	2	2	99	2	1
CAF	2009-02-20	2009-02-02	4	2	2	4	2	1
CAF	2009-02-20	2009-02-12	4	2	2	0	2	1
CAF	2009-02-20	2009-02-12	1	2	1	2	4	1
CAF	2009-02-20	2009-02-16	4	2	2	1	1	1
CAF	2009-02-20	2009-02-14	4	2	2	1	2	1
CAF	2009-02-20	2009-02-13	4	2	2	0	1	1
CAF	2009-02-20	2009-02-16	1	2	1	1	4	1
CAF	2009-02-20	2009-02-15	4	2	2	1	1	1
CAF	2009-02-26	2009-02-19	4	2	2	1	2	1
CAF	2009-03-04	2009-02-21	4	2	2	2	2	1
CAF	2009-03-04	2009-02-21	4	2	2	2	2	1
CAF	2009-03-04	2009-02-14	4	2	2	1	2	1
CAF	2009-03-04	2009-02-21	4	2	2	1	4	1
CAF	2009-03-04	2009-02-19	4	2	2	1	2	1
CAF	2009-03-04	2009-02-14	4	2	2	99	2	1
CAF	2009-03-04	2009-02-20	4	1	2	0	2	1
CAF	2009-03-05	2009-02-05	4	2	2	99	2	1
CAF	2009-03-05	2009-02-15	4	2	2	1	2	1
CAF	2009-03-06	2009-02-25	4	1	2	1	2	1
CAF	2009-03-06	2009-03-01	4	2	2	1	1	1
CAF	2009-03-06	2009-03-02	4	2	2	2	2	1
CAF	2009-03-09	2009-03-03	4	2	2	1	1	1
CAF	2009-03-12	2009-03-08	4	2	2	1	2	1
CAF	2009-03-12	2009-03-04	4	2	2	1	1	1
CAF	2009-03-12	2009-03-05	4	2	2	1	1	1
CAF	2009-03-12	2009-03-04	4	2	2	1	1	1
CAF	2009-03-12	2009-03-08	4	2	2	1	1	1
CAF	2009-03-12	2009-03-05	4	2	2	1	1	1
CAF	2009-03-12	2009-03-01	4	2	2	1	1	1
CAF	2009-03-12	2009-03-04	4	2	2	99	2	1
CAF	2009-03-16	2009-03-07	4	2	2	2	2	1
CAF	2009-03-16	2009-03-09	4	2	2	1	2	1
CAF	2009-03-23	2009-03-12	1	1	1	1	4	1
CAF	2009-03-23	2009-03-13	4	2	2	1	1	1
CAF	2009-03-26	2009-03-14	4	1	2	99	2	1
CAF	2009-04-07	2009-04-02	4	2	2	99	2	1
CAF	2009-04-17	2009-04-05	1	1	1	2	4	1
CAF	2009-05-15	2009-04-22	4	Missing	2	1	2	1
CAF	2009-05-15	2009-04-27	4	Missing	3	1	2	1
CAF	2009-05-15	2009-04-30	4	Missing	2	1	2	1
CAF	2009-05-15	2009-05-05	4	Missing	2	1	2	1
CAF	2009-05-26	2009-05-03	4	Missing	2	0	1	1
CAF	2009-05-26	2009-05-18	4	2	2	0	2	1
CAF	2009-06-02	2009-05-27	4	2	2	1	2	1
CAF	2009-06-02	2009-05-27	4	1	2	1	2	1
CAF	2009-06-11	2009-05-31	4	Missing	2	1	2	1
CAF	2009-06-12	2009-06-01	4	2	2	2	2	1
CAF	2009-07-06	2009-06-26	4	1	2	1	2	1
CAF	2009-07-06	2009-06-28	4	Missing	2	99	2	1
CAF	2009-07-08	2009-07-04	4	Missing	2	99	2	1
CAF	2009-07-13	2009-06-30	4	1	2	1	1	1
CAF	2009-07-13	2009-07-06	1	Missing	1	0	2	1
CAF	2009-07-13	2009-06-01	4	Missing	2	1	2	1
CAF	2009-07-15	2009-07-06	1	Missing	1	99	Missing	1
CAF	2009-07-15	2009-07-10	4	Missing	2	99	2	1
CAF	2009-07-16	2009-07-10	1	1	1	99	Missing	1
CAF	2009-07-29	2009-07-22	4	Missing	2	99	2	1
CAF	2009-08-18	2009-08-01	4	Missing	2	0	2	1
CAF	2009-08-21	2009-08-13	4	Missing	2	99	2	1
CAF	2009-08-26	2009-08-21	4	Missing	2	99	2	1
CAF	2009-08-28	2009-08-12	4	Missing	2	0	2	1
CAF	2009-08-28	2009-08-13	4	Missing	2	99	1	1
CAF	2009-08-28	2009-08-17	4	Missing	2	99	1	1
CAF	2009-08-28	2009-08-12	4	Missing	2	0	2	1
CAF	2009-08-31	2009-08-03	4	Missing	2	1	2	1
CAF	2009-09-03	2009-08-28	1	Missing	1	99	Missing	1
CAF	2009-09-04	2009-08-30	4	2	2	1	2	1
CAF	2009-09-17	2009-09-09	4	Missing	2	99	3	1
CAF	2009-09-16	2009-09-02	4	Missing	2	99	2	1
CAF	2009-09-23	2009-09-11	4	Missing	2	0	2	1
CAF	2009-10-05	2009-10-02	4	Missing	2	99	2	1
CAF	2009-10-06	2009-09-29	4	1	2	1	2	1
CAF	2009-10-10	2009-10-05	4	Missing	2	0	2	1
CAF	2009-08-17	2009-08-08	4	Missing	2	2	2	1
CAF	2009-08-05	2009-08-02	4	Missing	2	1	2	1
CAF	2009-10-26	2009-10-18	4	Missing	2	1	2	1
CAF	2009-10-30	2009-10-26	4	2	2	1	2	1
CAF	2009-10-05	2009-09-26	4	Missing	2	1	2	1
CAF	2009-10-30	2009-10-26	4	2	2	1	2	1
CAF	2009-11-17	2009-11-14	4	Missing	2	99	2	1
CAF	2009-11-20	2009-11-10	4	Missing	2	99	3	1
CAF	2009-11-23	2009-11-17	4	Missing	2	1	2	1
CAF	2009-11-26	2009-11-20	4	Missing	2	99	2	1
CAF	2009-11-30	2009-11-26	4	Missing	2	99	2	1
CAF	2009-12-02	2009-11-24	4	2	2	2	1	1
CAF	2009-12-02	2009-11-27	4	2	2	2	3	1
CAF	2009-12-02	2009-11-27	4	2	2	1	2	1
CAF	2009-12-07	2009-12-01	4	1	2	1	2	1
CAF	2009-12-08	2009-12-04	4	Missing	2	99	2	1
CAF	2009-12-08	2009-12-07	4	1	2	1	2	1
CAF	2009-12-10	2009-12-04	4	2	2	1	2	1
CAF	2009-12-19	2009-12-11	4	Missing	2	99	2	Missing
CAF	2010-01-05	2009-12-31	4	2	2	2	2	1
CAF	2010-01-11	2009-12-31	4	1	2	99	2	1
CAF	2010-01-11	2009-12-26	4	Missing	2	2	2	1
CAF	2009-12-11	2009-12-02	4	1	2	99	2	1
CAF	2010-01-11	2010-01-07	4	Missing	2	99	2	1
CAF	2010-01-25	2010-01-17	4	Missing	2	3	1	1
CAF	2010-02-03	2010-01-29	4	1	2	1	2	1
CAF	2010-02-04	2010-02-01	4	1	2	1	2	1
CAF	2010-02-08	2010-01-28	4	1	2	99	2	1
CAF	2010-02-10	2010-02-04	4	1	2	1	2	1
CAF	2010-02-11	2010-02-07	4	Missing	2	99	2	1
CAF	2010-02-22	2010-02-19	4	Missing	2	99	2	1
CAF	2010-02-24	2010-02-09	4	2	2	1	1	1
CAF	2010-02-24	2010-02-07	4	2	2	1	1	1
CAF	2010-02-24	2010-02-10	4	2	2	1	2	1
CAF	2010-02-24	2010-02-08	4	2	2	1	2	1
CAF	2010-02-24	2010-02-09	4	2	2	2	1	1
CAF	2010-03-03	2010-02-25	4	Missing	2	99	2	1
CAF	2010-03-03	2010-02-27	4	Missing	2	2	2	1
CAF	2010-03-05	2010-02-27	4	Missing	2	99	2	1
CAF	2010-03-06	2010-02-24	4	Missing	2	0	2	1
CAF	2010-03-11	2010-03-06	4	2	2	1	2	1
CAF	2010-03-16	2010-03-08	4	2	2	1	2	1
CAF	2010-03-16	2010-03-08	4	Missing	2	1	2	1
CAF	2010-03-16	2010-03-07	4	Missing	2	99	2	1
CAF	2010-03-16	2010-03-07	4	Missing	2	99	2	1
CAF	2010-03-16	2010-03-07	4	Missing	2	99	2	1
CAF	2010-03-16	2010-03-06	4	Missing	2	99	2	1
CAF	2010-03-16	2010-03-08	4	2	2	99	2	1
CAF	2010-03-16	2010-03-06	Missing	Missing	Missing	99	Missing	1
CAF	2010-03-18	2010-03-16	4	2	2	1	2	1
CAF	2010-03-19	2010-03-12	4	1	2	1	2	1
CAF	2010-03-19	2010-03-16	4	2	2	99	2	1
CAF	2010-03-20	2010-03-14	4	Missing	2	99	2	1
CAF	2010-03-30	2010-03-22	4	2	2	0	2	1
CAF	2010-03-26	2010-03-23	1	2	1	99	Missing	1
CAF	2010-04-06	2010-03-31	4	1	2	1	2	1
CAF	2010-04-07	2010-03-29	4	1	2	99	1	1
CAF	2010-04-07	2010-04-04	4	Missing	2	99	2	1
CAF	2010-04-12	2010-04-01	4	Missing	2	99	2	1
CAF	2010-04-23	2010-04-14	4	Missing	2	2	2	1
CAF	2010-04-24	2010-04-17	4	1	2	1	2	1
CAF	2010-05-14	2010-05-12	4	Missing	2	1	2	1
CAF	2010-05-14	2010-05-11	4	2	2	1	2	1
CAF	2010-05-17	2010-05-08	4	1	2	2	2	1
CAF	2010-05-17	2010-04-30	4	Missing	2	1	2	1
CAF	2010-05-17	2010-05-05	4	2	2	99	2	1
CAF	2010-05-17	2010-05-07	4	2	2	99	2	1
CAF	2010-05-17	2010-05-12	4	2	2	1	2	1
CAF	2010-05-06	2010-05-01	4	2	2	2	2	1
CAF	2010-05-05	2010-04-23	4	1	2	0	1	1
CAF	2010-05-06	2010-04-25	4	2	2	1	2	1
CAF	2010-05-06	2010-04-27	4	2	2	1	1	1
CAF	2010-05-05	2010-04-28	4	2	2	1	2	1
CAF	2010-05-07	2010-05-04	4	2	2	5	2	1
CAF	2010-05-07	2010-05-04	4	1	2	1	2	1
CAF	2010-05-21	2010-05-14	4	2	2	99	2	1
CAF	2010-05-21	2010-05-19	4	2	2	99	2	1
CAF	2010-05-26	2010-05-14	4	1	2	1	2	1
CAF	2010-05-28	2010-05-22	4	Missing	2	2	2	1
CAF	2010-06-02	2010-05-21	4	1	2	0	2	1
CAF	2010-06-03	2010-05-28	4	2	2	2	2	1
CAF	2010-06-07	2010-06-03	4	1	2	1	2	1
CAF	2010-06-07	2010-06-02	4	Missing	2	0	2	1
CAF	2010-06-08	2010-06-02	4	2	2	0	2	1
CAF	2010-06-09	2010-05-31	4	1	2	1	2	1
CAF	2010-06-17	2010-06-12	4	Missing	2	1	2	1
CAF	2010-06-21	2010-06-18	4	2	2	99	2	1
CAF	2010-06-28	2010-06-19	4	2	2	99	2	1
CAF	2010-06-28	2010-06-18	4	1	2	99	2	1
CAF	2010-06-25	2010-06-16	4	1	2	1	2	1
CAF	2010-07-05	2010-06-20	4	1	2	0	2	1
CAF	2010-07-16	2010-07-11	4	Missing	2	1	2	1
CAF	2010-07-22	2010-07-14	4	Missing	2	1	2	1
CAF	2010-08-02	2010-07-26	4	1	2	99	1	1
CAF	2010-08-06	2010-06-20	4	2	2	99	2	1
CAF	2010-08-11	2010-07-19	4	2	2	1	2	1
CAF	2010-08-19	2010-08-10	4	2	2	3	1	1
CAF	2010-08-19	2010-08-11	4	1	2	Missing	1	1
CAF	2010-08-20	2010-08-15	4	2	2	99	2	1
CAF	2010-08-30	2010-08-23	4	2	2	2	2	1
CAF	2010-09-10	2010-08-29	4	2	2	1	2	1
CAF	2010-10-20	2010-10-09	4	2	2	99	2	1
CAF	2010-10-20	2010-10-14	4	2	2	0	2	1
CAF	2010-10-21	2010-10-20	1	2	1	1	Missing	1
CAF	2010-10-26	2010-10-23	4	1	2	1	2	1
CAF	2010-11-19	2010-11-10	4	2	2	99	1	1
CAF	2010-11-25	2010-11-16	4	2	2	99	2	1
CAF	2010-11-27	2010-11-19	4	1	2	1	2	1
CAF	2010-12-06	2010-12-03	3	2	3	99	2	1
CAF	2010-12-24	2010-12-21	4	2	2	99	2	1
CAF	2010-12-27	2010-12-04	4	2	2	1	2	1
CAF	2010-12-27	2010-12-05	4	2	2	99	3	1
CAF	2010-12-27	2010-12-05	4	1	2	99	1	1
CAF	2010-12-27	2010-12-04	4	1	2	1	2	1
CAF	2010-12-29	2010-12-08	4	2	2	99	2	1
CAF	2011-01-02	2010-12-26	4	1	2	99	1	1
CAF	2011-01-02	2010-12-25	4	1	2	1	1	1
CAF	2011-01-02	2010-12-27	4	1	2	1	1	1
CAF	2011-01-25	2011-01-22	4	2	2	99	1	1
CAF	2011-02-03	2011-01-31	4	2	2	99	2	Missing
CAF	2011-02-04	2011-02-01	4	Missing	2	0	2	Missing
CAF	2011-02-04	2011-02-01	4	Missing	2	1	2	1
CAF	2011-02-08	2011-01-28	4	2	2	2	2	1
CAF	2011-02-09	2011-02-08	4	1	2	99	2	1
CAF	2011-02-16	2011-02-10	4	2	2	99	1	1
CAF	2011-02-16	2011-02-15	4	Missing	2	99	2	1
CAF	2011-02-17	2011-02-12	4	2	2	2	2	1
CAF	2011-02-18	2011-02-10	4	2	2	99	1	1
CAF	2011-02-21	2011-02-19	4	Missing	2	99	3	1
CAF	2011-02-22	2011-02-16	4	2	2	99	1	1
CAF	2011-02-22	2011-02-09	4	2	2	99	1	1
CAF	2011-02-24	2011-02-18	4	2	2	99	2	1
CAF	2011-02-25	2011-02-21	4	2	2	99	2	1
CAF	2011-03-02	2011-02-28	4	2	2	1	1	1
CAF	2011-03-03	2011-02-28	4	2	2	99	2	1
CAF	2011-03-03	2011-02-28	4	2	2	99	3	1
CAF	2011-02-24	2011-01-22	4	2	2	99	2	1
CAF	2011-03-04	2011-03-01	4	2	2	99	2	2
CAF	2011-03-04	2011-02-25	4	2	2	1	1	1
CAF	2011-03-09	2011-03-05	4	2	2	99	2	Missing
CAF	2011-03-16	2011-03-08	4	1	2	99	2	1
CAF	2011-03-16	2011-03-08	4	1	2	99	2	1
CAF	2011-03-16	2011-03-08	1	1	1	99	Missing	1
CAF	2011-03-16	2011-03-08	1	1	1	99	Missing	1
CAF	2011-03-16	2011-03-08	4	1	2	99	2	1
CAF	2011-03-18	2011-03-10	4	1	2	99	3	1
CAF	2011-03-18	2011-03-10	1	2	1	99	Missing	1
CAF	2011-03-18	2011-03-12	4	2	2	99	1	1
CAF	2011-03-18	2011-03-16	1	2	1	99	Missing	1
CAF	2011-03-18	2011-03-14	1	Missing	1	99	Missing	1
CAF	2011-03-18	2011-03-15	1	1	1	99	Missing	1
CAF	2011-03-18	2011-03-12	1	1	1	99	Missing	1
CAF	2011-03-18	2011-03-14	1	1	1	99	Missing	1
CAF	2011-03-22	2011-03-18	1	1	1	0	Missing	1
CAF	2011-03-25	2011-03-20	1	2	1	0	Missing	1
CAF	2011-03-25	2011-03-19	1	1	1	0	Missing	1
CAF	2011-03-25	2011-03-20	1	1	1	0	Missing	1
CAF	2011-03-25	2011-03-20	1	1	1	0	Missing	1
CAF	2011-03-25	2011-03-20	1	1	1	0	Missing	1
CAF	2011-03-25	2011-03-20	1	1	1	0	Missing	1
CAF	2011-03-25	2011-03-21	1	1	1	0	Missing	1
CAF	2011-04-01	2011-03-23	1	1	1	99	Missing	1
CAF	2011-04-01	2011-03-27	1	1	1	99	Missing	1
CAF	2011-04-01	2011-03-24	1	1	1	1	Missing	1
CAF	2011-04-01	2011-03-24	1	1	1	0	Missing	1
CAF	2011-04-01	2011-03-23	4	1	2	99	2	1
CAF	2011-04-01	2011-03-27	1	1	1	99	Missing	1
CAF	2011-04-06	2011-03-31	1	1	1	99	Missing	1
CAF	2011-04-06	2011-04-02	1	1	1	99	Missing	Missing
CAF	2011-04-06	2011-04-03	3	1	3	99	2	1
CAF	2011-04-06	2011-03-17	4	2	2	99	2	1
CAF	2011-04-07	2011-04-02	4	2	2	1	2	1
CAF	2011-04-07	2011-04-03	4	1	2	0	2	1
CAF	2011-04-07	2011-04-03	1	1	1	0	Missing	1
CAF	2011-04-07	2011-04-01	1	1	1	99	Missing	1
CAF	2011-04-07	2011-04-01	1	1	1	1	Missing	1
CAF	2011-04-07	2011-04-02	1	1	1	1	Missing	1
CAF	2011-04-07	2011-03-30	1	1	1	1	Missing	1
CAF	2011-04-07	2011-03-30	1	1	1	1	Missing	1
CAF	2011-04-07	2011-03-31	1	1	1	1	Missing	1
CAF	2011-04-07	2011-03-28	1	1	1	0	Missing	1
CAF	2011-04-11	2011-04-05	1	2	1	99	Missing	1
CAF	2011-04-11	2011-04-08	1	1	1	0	Missing	1
CAF	2011-04-11	2011-04-05	1	1	1	99	Missing	1
CAF	2011-04-11	2011-04-07	1	1	1	99	Missing	1
CAF	2011-04-12	2011-04-03	1	1	1	0	Missing	1
CAF	2011-04-12	2011-04-05	1	1	1	1	Missing	1
CAF	2011-04-12	2011-04-05	1	1	1	0	Missing	1
CAF	2011-04-14	2011-04-11	1	1	1	0	Missing	1
CAF	2011-04-14	2011-04-12	4	1	2	0	2	1
CAF	2011-04-14	2011-04-12	4	1	2	0	2	1
CAF	2011-04-20	2011-04-12	4	2	2	99	2	1
CAF	2011-04-22	2011-04-17	4	1	2	0	2	1
CAF	2011-04-22	2011-04-13	1	1	1	99	Missing	Missing
CAF	2011-04-22	2011-04-14	1	1	1	99	Missing	1
CAF	2011-04-22	2011-04-19	1	1	1	99	Missing	1
CAF	2011-04-22	2011-04-14	1	1	1	99	Missing	1
CAF	2011-04-26	2011-03-26	4	2	2	2	2	1
CAF	2011-04-26	2011-04-07	4	1	2	1	2	1
CAF	2011-04-26	2011-04-01	4	1	2	2	2	1
CAF	2011-04-27	2011-04-24	1	1	1	2	Missing	1
CAF	2011-05-03	2011-04-28	4	2	2	99	2	Missing
CAF	2011-05-05	2011-05-01	4	1	2	1	2	1
CAF	2011-05-17	2011-05-11	4	2	2	2	1	1
CAF	2011-05-19	2011-05-10	4	2	2	99	2	1
CAF	2011-05-27	2011-05-21	4	2	2	1	2	1
CAF	2011-06-08	2011-06-01	4	2	2	99	2	1
CAF	2011-06-08	2011-06-01	4	2	2	2	3	1
CAF	2011-06-09	2011-06-05	4	2	2	1	2	1
CAF	2011-06-10	2011-06-03	1	2	1	0	Missing	Missing
CAF	2011-06-10	2011-06-03	1	2	1	0	Missing	1
CAF	2011-06-10	2011-06-03	4	2	2	0	2	1
CAF	2011-06-10	2011-05-12	1	2	1	0	Missing	1
CAF	2011-06-17	2011-06-10	1	1	1	99	Missing	1
CAF	Missing	2011-06-18	3	1	Missing	0	Missing	Missing
CAF	Missing	2011-06-18	3	1	Missing	0	Missing	Missing
CAF	Missing	2011-06-18	3	1	Missing	0	Missing	Missing
CAF	Missing	2011-06-17	3	1	Missing	0	Missing	Missing
CAF	Missing	2011-06-19	3	1	Missing	0	Missing	Missing
CAF	Missing	2011-06-19	3	1	Missing	0	Missing	Missing
CAF	Missing	2011-06-17	3	1	Missing	0	Missing	Missing
CAF	Missing	2011-06-18	3	1	Missing	0	Missing	Missing
CAF	Missing	2011-06-16	3	1	Missing	0	Missing	Missing
CAF	Missing	2011-06-18	3	1	Missing	0	Missing	Missing
CAF	Missing	2011-06-17	3	1	Missing	0	Missing	Missing
CAF	Missing	2011-06-18	3	1	Missing	0	Missing	Missing
CAF	Missing	2011-06-18	3	1	Missing	0	Missing	Missing
CAF	Missing	2011-06-19	3	1	Missing	0	Missing	Missing
CAF	Missing	2011-06-17	3	1	Missing	0	Missing	Missing
CAF	Missing	2011-06-18	3	1	Missing	0	Missing	Missing
CAF	Missing	2011-06-19	3	1	Missing	0	Missing	Missing
CAF	Missing	2011-06-19	3	1	Missing	0	Missing	Missing
CAF	Missing	2011-06-19	3	1	Missing	0	Missing	Missing
CAF	Missing	2011-06-19	3	1	Missing	0	Missing	Missing
CAF	Missing	2011-06-15	3	1	Missing	0	Missing	Missing
CAF	Missing	2011-06-19	3	1	Missing	0	Missing	Missing
CAF	Missing	2011-06-18	3	1	Missing	0	Missing	Missing
CAF	Missing	2011-06-19	3	1	Missing	0	Missing	Missing
CAF	Missing	2011-06-18	3	1	Missing	0	Missing	Missing
CAF	Missing	2011-06-20	3	1	Missing	0	Missing	Missing
CAF	Missing	2011-06-19	3	1	Missing	0	Missing	Missing
CAF	Missing	2011-06-20	3	1	Missing	1	Missing	Missing
CAF	Missing	2011-06-20	3	1	Missing	99	Missing	Missing
CAF	Missing	2011-06-18	3	1	Missing	99	Missing	Missing
CAF	Missing	2011-06-19	3	1	Missing	0	Missing	Missing
CAF	Missing	2011-06-20	3	1	Missing	0	Missing	Missing
CAF	Missing	2011-06-20	3	1	Missing	0	Missing	Missing
CAF	Missing	2011-06-20	3	1	Missing	0	Missing	Missing
CAF	Missing	2011-06-20	3	1	Missing	0	Missing	Missing
CAF	Missing	2011-06-19	3	1	Missing	0	Missing	Missing
CAF	Missing	2011-06-22	3	1	Missing	1	Missing	Missing
CAF	Missing	2011-06-20	3	1	Missing	0	Missing	Missing
CAF	Missing	2011-06-22	3	1	Missing	0	Missing	Missing
CAF	Missing	2011-06-17	3	1	Missing	0	Missing	Missing
CAF	Missing	2011-06-22	3	1	Missing	0	Missing	Missing
CAF	Missing	2011-06-21	3	1	Missing	0	Missing	Missing
CAF	Missing	2011-06-23	3	1	Missing	0	Missing	Missing
CAF	Missing	2011-06-21	3	1	Missing	0	Missing	Missing
CAF	Missing	2011-06-22	3	1	Missing	0	Missing	Missing
CAF	Missing	2011-06-22	3	1	Missing	0	Missing	Missing
CAF	Missing	2011-06-20	3	1	Missing	0	Missing	Missing
CAF	Missing	2011-06-23	3	1	Missing	0	Missing	Missing
CAF	Missing	2011-06-22	3	1	Missing	0	Missing	Missing
CAF	Missing	2011-06-23	3	1	Missing	0	Missing	Missing
CAF	Missing	2011-06-22	3	1	Missing	0	Missing	Missing
CAF	Missing	2011-06-24	3	1	Missing	0	Missing	Missing
CAF	Missing	2011-06-22	3	1	Missing	0	Missing	Missing
CAF	Missing	2011-06-20	3	1	Missing	0	Missing	Missing
CAF	Missing	2011-06-22	3	1	Missing	0	Missing	Missing
CAF	Missing	2011-06-22	3	1	Missing	1	Missing	Missing
CAF	Missing	2011-06-23	3	1	Missing	1	Missing	Missing
CAF	Missing	2011-06-21	3	1	Missing	1	Missing	Missing
CAF	Missing	2011-06-21	3	1	Missing	0	Missing	Missing
CAF	Missing	2011-06-20	3	1	Missing	0	Missing	Missing
CAF	Missing	2011-06-24	3	1	Missing	0	Missing	Missing
CAF	Missing	2011-06-24	3	1	Missing	0	Missing	Missing
CAF	Missing	2011-06-24	3	1	Missing	0	Missing	Missing
CAF	Missing	2011-06-24	3	1	Missing	0	Missing	Missing
CAF	Missing	2011-06-23	3	1	Missing	0	Missing	Missing
CAF	Missing	2011-06-24	3	1	Missing	0	Missing	Missing
CAF	Missing	2011-06-24	3	1	Missing	0	Missing	Missing
CAF	Missing	2011-06-25	3	1	Missing	0	Missing	Missing
CAF	Missing	2011-06-25	3	1	Missing	1	Missing	Missing
CAF	Missing	2011-06-23	3	1	Missing	0	Missing	Missing
CAF	Missing	2011-06-24	3	1	Missing	0	Missing	Missing
CAF	Missing	2011-06-23	3	1	Missing	0	Missing	Missing
CAF	Missing	2011-03-08	3	1	Missing	99	Missing	Missing
CAF	Missing	2011-03-08	3	1	Missing	99	Missing	Missing
CAF	Missing	2011-03-08	3	1	Missing	99	Missing	Missing
CAF	Missing	2011-03-10	3	1	Missing	99	Missing	Missing
CAF	Missing	2011-03-10	3	1	Missing	99	Missing	Missing
CAF	Missing	2011-03-12	3	1	Missing	99	Missing	Missing
CAF	Missing	2011-03-14	3	1	Missing	99	Missing	Missing
CAF	Missing	2011-03-14	3	1	Missing	99	Missing	Missing
CAF	Missing	2011-03-14	3	1	Missing	99	Missing	Missing
CAF	Missing	2011-03-14	3	1	Missing	99	Missing	Missing
CAF	Missing	2011-03-14	3	1	Missing	99	Missing	Missing
CAF	Missing	2011-03-18	3	1	Missing	99	Missing	Missing
CAF	Missing	2011-03-17	3	1	Missing	99	Missing	Missing
CAF	Missing	2011-03-19	3	1	Missing	99	Missing	Missing
CAF	Missing	2011-03-20	3	1	Missing	99	Missing	Missing
CAF	Missing	2011-03-20	3	1	Missing	99	Missing	Missing
CAF	Missing	2011-03-20	3	1	Missing	99	Missing	Missing
CAF	Missing	2011-03-20	3	1	Missing	99	Missing	Missing
CAF	Missing	2011-03-21	3	1	Missing	99	Missing	Missing
CAF	Missing	2011-03-23	3	1	Missing	99	Missing	Missing
CAF	Missing	2011-03-26	3	1	Missing	99	Missing	Missing
CAF	Missing	2011-03-21	3	1	Missing	99	Missing	Missing
CAF	Missing	2011-03-24	3	1	Missing	99	Missing	Missing
CAF	Missing	2011-03-03	3	1	Missing	99	Missing	Missing
CAF	Missing	2011-03-27	3	1	Missing	99	Missing	Missing
CAF	Missing	2011-03-31	3	1	Missing	99	Missing	Missing
CAF	Missing	2011-04-03	3	1	Missing	99	Missing	Missing
CAF	Missing	2011-04-03	3	1	Missing	99	Missing	Missing
CAF	Missing	2011-04-04	3	1	Missing	99	Missing	Missing
CAF	Missing	2011-04-01	3	1	Missing	99	Missing	Missing
CAF	Missing	2011-04-02	3	1	Missing	99	Missing	Missing
CAF	Missing	2011-03-03	3	1	Missing	99	Missing	Missing
CAF	Missing	2011-03-30	3	1	Missing	99	Missing	Missing
CAF	Missing	2011-03-31	3	1	Missing	99	Missing	Missing
CAF	Missing	2011-03-28	3	1	Missing	99	Missing	Missing
CAF	Missing	2011-04-02	3	1	Missing	1	Missing	Missing
CAF	Missing	2011-04-03	3	1	Missing	99	Missing	Missing
CAF	Missing	2011-04-02	3	1	Missing	99	Missing	Missing
CAF	Missing	2011-04-05	3	1	Missing	99	Missing	Missing
CAF	Missing	2011-04-05	3	1	Missing	99	Missing	Missing
CAF	Missing	2011-04-07	3	1	Missing	99	Missing	Missing
CAF	Missing	2011-04-08	3	1	Missing	99	Missing	Missing
CAF	Missing	2011-04-11	3	1	Missing	1	Missing	Missing
CAF	Missing	2011-04-12	3	1	Missing	1	Missing	Missing
CAF	Missing	2011-04-16	3	1	Missing	1	Missing	Missing
CAF	Missing	2011-04-12	3	1	Missing	1	Missing	Missing
CAF	Missing	2011-04-14	3	1	Missing	99	Missing	Missing
CAF	Missing	2011-04-14	3	1	Missing	1	Missing	Missing
CAF	Missing	2011-04-11	3	1	Missing	1	Missing	Missing
CAF	Missing	2011-04-12	3	1	Missing	99	Missing	Missing
CAF	Missing	2011-04-09	3	1	Missing	1	Missing	Missing
CAF	Missing	2011-04-15	3	1	Missing	99	Missing	Missing
CAF	Missing	2011-04-14	3	1	Missing	1	Missing	Missing
CAF	Missing	2011-04-13	3	1	Missing	1	Missing	Missing
CAF	Missing	2011-04-17	3	1	Missing	99	Missing	Missing
CAF	Missing	2011-04-16	3	1	Missing	1	Missing	Missing
CAF	Missing	2011-04-11	3	1	Missing	1	Missing	Missing
CAF	Missing	2011-04-11	3	1	Missing	1	Missing	Missing
CAF	Missing	2011-04-17	3	1	Missing	1	Missing	Missing
CAF	Missing	2011-04-15	3	1	Missing	1	Missing	Missing
CAF	Missing	2011-04-19	3	1	Missing	1	Missing	Missing
CAF	Missing	2011-04-18	3	1	Missing	99	Missing	Missing
CAF	Missing	2011-04-17	3	1	Missing	99	Missing	Missing
CAF	Missing	2011-04-20	3	1	Missing	99	Missing	Missing
CAF	Missing	2011-04-19	3	1	Missing	99	Missing	Missing
CAF	Missing	2011-04-19	3	1	Missing	99	Missing	Missing
CAF	Missing	2011-04-19	3	1	Missing	99	Missing	Missing
CAF	Missing	2011-04-21	3	1	Missing	99	Missing	Missing
CAF	Missing	2011-04-20	3	1	Missing	1	Missing	Missing
CAF	Missing	2011-04-20	3	1	Missing	1	Missing	Missing
CAF	Missing	2011-04-20	3	1	Missing	99	Missing	Missing
CAF	Missing	2011-04-23	3	1	Missing	99	Missing	Missing
CAF	Missing	2011-04-19	3	1	Missing	99	Missing	Missing
CAF	Missing	2011-04-19	3	1	Missing	99	Missing	Missing
CAF	Missing	2011-04-20	3	1	Missing	99	Missing	Missing
CAF	Missing	2011-04-23	3	1	Missing	99	Missing	Missing
CAF	Missing	2011-04-23	3	1	Missing	99	Missing	Missing
CAF	Missing	2011-04-25	3	1	Missing	99	Missing	Missing
CAF	Missing	2011-04-25	3	1	Missing	99	Missing	Missing
CAF	Missing	2011-04-26	3	1	Missing	99	Missing	Missing
CAF	Missing	2011-04-26	3	1	Missing	99	Missing	Missing
CAF	Missing	2011-04-28	3	1	Missing	99	Missing	Missing
CAF	Missing	2011-04-29	3	1	Missing	99	Missing	Missing
CAF	Missing	2011-04-28	3	1	Missing	99	Missing	Missing
CAF	Missing	2011-04-29	3	1	Missing	99	Missing	Missing
CAF	Missing	2011-04-29	3	1	Missing	99	Missing	Missing
CAF	Missing	2011-04-30	3	1	Missing	99	Missing	Missing
CAF	Missing	2011-04-30	3	1	Missing	99	Missing	Missing
CAF	Missing	2011-04-30	3	1	Missing	99	Missing	Missing
CAF	Missing	2011-04-30	3	1	Missing	99	Missing	Missing
CAF	Missing	2011-04-30	3	1	Missing	99	Missing	Missing
CAF	Missing	2011-05-02	3	1	Missing	99	Missing	Missing
CAF	Missing	2011-05-03	3	1	Missing	99	Missing	Missing
CAF	Missing	2011-05-02	3	1	Missing	99	Missing	Missing
CAF	Missing	2011-05-05	3	1	Missing	99	Missing	Missing
CAF	Missing	2011-05-04	3	1	Missing	99	Missing	Missing
CAF	Missing	2011-05-07	3	1	Missing	99	Missing	Missing
CAF	Missing	2011-05-07	3	1	Missing	99	Missing	Missing
CAF	Missing	2011-05-07	3	1	Missing	99	Missing	Missing
CAF	Missing	2011-05-09	3	1	Missing	99	Missing	Missing
CAF	Missing	2011-05-10	3	1	Missing	99	Missing	Missing
CAF	Missing	2011-05-01	3	1	Missing	99	Missing	Missing
CAF	Missing	2011-05-09	3	1	Missing	99	Missing	Missing
CAF	Missing	2011-05-09	3	1	Missing	1	Missing	Missing
CAF	Missing	2011-05-10	3	1	Missing	1	Missing	Missing
CAF	Missing	2011-05-09	3	1	Missing	99	Missing	Missing
CAF	Missing	2011-05-09	3	1	Missing	99	Missing	Missing
CAF	Missing	2011-05-09	3	1	Missing	99	Missing	Missing
CAF	Missing	2011-05-10	3	1	Missing	99	Missing	Missing
CAF	Missing	2011-05-09	3	1	Missing	99	Missing	Missing
CAF	Missing	2011-05-09	3	1	Missing	1	Missing	Missing
CAF	Missing	2011-05-11	3	1	Missing	99	Missing	Missing
CAF	Missing	2011-05-12	3	1	Missing	99	Missing	Missing
CAF	Missing	2011-05-10	3	1	Missing	1	Missing	Missing
CAF	Missing	2011-05-09	3	1	Missing	99	Missing	Missing
CAF	Missing	2011-05-09	3	1	Missing	99	Missing	Missing
CAF	Missing	2011-05-12	3	1	Missing	99	Missing	Missing
CAF	Missing	2011-05-09	3	1	Missing	99	Missing	Missing
CAF	Missing	2011-05-11	3	1	Missing	99	Missing	Missing
CAF	Missing	2011-05-12	3	1	Missing	99	Missing	Missing
CAF	Missing	2011-05-11	3	1	Missing	99	Missing	Missing
CAF	Missing	2011-05-13	3	1	Missing	99	Missing	Missing
CAF	Missing	2011-05-11	3	1	Missing	99	Missing	Missing
CAF	Missing	2011-05-13	3	1	Missing	99	Missing	Missing
CAF	Missing	2011-05-13	3	1	Missing	1	Missing	Missing
CAF	Missing	2011-05-10	3	1	Missing	1	Missing	Missing
CAF	Missing	2011-05-13	3	1	Missing	99	Missing	Missing
CAF	Missing	2011-05-12	3	1	Missing	99	Missing	Missing
CAF	Missing	2011-05-12	3	1	Missing	99	Missing	Missing
CAF	Missing	2011-05-12	3	1	Missing	99	Missing	Missing
CAF	Missing	2011-05-14	3	1	Missing	99	Missing	Missing
CAF	Missing	2011-05-14	3	1	Missing	1	Missing	Missing
CAF	Missing	2011-05-14	3	1	Missing	99	Missing	Missing
CAF	Missing	2011-05-16	3	1	Missing	99	Missing	Missing
CAF	Missing	2011-05-16	3	1	Missing	1	Missing	Missing
CAF	Missing	2011-05-14	3	1	Missing	99	Missing	Missing
CAF	Missing	2011-05-17	3	1	Missing	99	Missing	Missing
CAF	Missing	2011-05-17	3	1	Missing	99	Missing	Missing
CAF	Missing	2011-05-16	3	1	Missing	99	Missing	Missing
CAF	Missing	2011-05-14	3	1	Missing	99	Missing	Missing
CAF	Missing	2011-05-16	3	1	Missing	1	Missing	Missing
CAF	Missing	2011-05-19	3	1	Missing	99	Missing	Missing
CAF	Missing	2011-05-17	3	1	Missing	99	Missing	Missing
CAF	Missing	2011-05-18	3	1	Missing	99	Missing	Missing
CAF	Missing	2011-05-18	3	1	Missing	99	Missing	Missing
CAF	Missing	2011-05-16	3	1	Missing	99	Missing	Missing
CAF	Missing	2011-05-16	3	1	Missing	1	Missing	Missing
CAF	Missing	2011-05-17	3	1	Missing	99	Missing	Missing
CAF	Missing	2011-05-20	3	1	Missing	1	Missing	Missing
CAF	Missing	2011-05-18	3	1	Missing	99	Missing	Missing
CAF	Missing	2011-05-17	3	1	Missing	99	Missing	Missing
CAF	Missing	2011-05-18	3	1	Missing	99	Missing	Missing
CAF	Missing	2011-05-17	3	1	Missing	99	Missing	Missing
CAF	Missing	2011-05-18	3	1	Missing	99	Missing	Missing
CAF	Missing	2011-05-19	3	1	Missing	1	Missing	Missing
CAF	Missing	2011-05-18	3	1	Missing	1	Missing	Missing
CAF	Missing	2011-05-19	3	1	Missing	99	Missing	Missing
CAF	Missing	2011-05-18	3	1	Missing	99	Missing	Missing
CAF	Missing	2011-05-19	3	1	Missing	1	Missing	Missing
CAF	Missing	2011-05-21	3	1	Missing	1	Missing	Missing
CAF	Missing	2011-05-17	3	1	Missing	1	Missing	Missing
CAF	Missing	2011-05-19	3	1	Missing	99	Missing	Missing
CAF	Missing	2011-05-20	3	1	Missing	99	Missing	Missing
CAF	Missing	2011-05-20	3	1	Missing	1	Missing	Missing
CAF	Missing	2011-05-17	3	1	Missing	1	Missing	Missing
CAF	Missing	2011-05-18	3	1	Missing	1	Missing	Missing
CAF	Missing	2011-05-18	3	1	Missing	1	Missing	Missing
CAF	Missing	2011-05-21	3	1	Missing	99	Missing	Missing
CAF	Missing	2011-05-21	3	1	Missing	99	Missing	Missing
CAF	Missing	2011-05-22	3	1	Missing	1	Missing	Missing
CAF	Missing	2011-05-21	3	1	Missing	99	Missing	Missing
CAF	Missing	2011-05-21	3	1	Missing	99	Missing	Missing
CAF	Missing	2011-05-19	3	1	Missing	99	Missing	Missing
CAF	Missing	2011-05-19	3	1	Missing	99	Missing	Missing
CAF	Missing	2011-05-19	3	1	Missing	99	Missing	Missing
CAF	Missing	2011-05-21	3	1	Missing	99	Missing	Missing
CAF	Missing	2011-05-23	3	1	Missing	1	Missing	Missing
CAF	Missing	2011-05-22	3	1	Missing	99	Missing	Missing
CAF	Missing	2011-05-19	3	1	Missing	99	Missing	Missing
CAF	Missing	2011-05-22	3	1	Missing	99	Missing	Missing
CAF	Missing	2011-05-21	3	1	Missing	99	Missing	Missing
CAF	Missing	2011-05-21	3	1	Missing	99	Missing	Missing
CAF	Missing	2011-05-21	3	1	Missing	99	Missing	Missing
CAF	Missing	2011-05-18	3	1	Missing	99	Missing	Missing
CAF	Missing	2011-05-23	3	1	Missing	99	Missing	Missing
CAF	Missing	2011-05-22	3	1	Missing	99	Missing	Missing
CAF	Missing	2011-05-22	3	1	Missing	99	Missing	Missing
CAF	Missing	2011-05-22	3	1	Missing	99	Missing	Missing
CAF	Missing	2011-05-17	3	1	Missing	99	Missing	Missing
CAF	Missing	2011-05-21	3	1	Missing	99	Missing	Missing
CAF	Missing	2011-05-20	3	1	Missing	99	Missing	Missing
CAF	Missing	2011-05-20	3	1	Missing	99	Missing	Missing
CAF	Missing	2011-05-22	3	1	Missing	99	Missing	Missing
CAF	Missing	2011-05-19	3	1	Missing	99	Missing	Missing
CAF	Missing	2011-05-23	3	1	Missing	1	Missing	Missing
CAF	Missing	2011-05-24	3	1	Missing	99	Missing	Missing
CAF	Missing	2011-05-23	3	1	Missing	99	Missing	Missing
CAF	Missing	2011-05-22	3	1	Missing	1	Missing	Missing
CAF	Missing	2011-05-23	3	1	Missing	99	Missing	Missing
CAF	Missing	2011-05-23	3	1	Missing	1	Missing	Missing
CAF	Missing	2011-05-22	3	1	Missing	99	Missing	Missing
CAF	Missing	2011-05-23	3	1	Missing	99	Missing	Missing
CAF	Missing	2011-05-23	3	1	Missing	99	Missing	Missing
CAF	Missing	2011-05-23	3	1	Missing	99	Missing	Missing
CAF	Missing	2011-05-22	3	1	Missing	1	Missing	Missing
CAF	Missing	2011-05-23	3	1	Missing	99	Missing	Missing
CAF	Missing	2011-05-21	3	1	Missing	99	Missing	Missing
CAF	Missing	2011-05-22	3	1	Missing	99	Missing	Missing
CAF	Missing	2011-05-22	3	1	Missing	1	Missing	Missing
CAF	Missing	2011-05-21	3	1	Missing	99	Missing	Missing
CAF	Missing	2011-05-23	3	1	Missing	99	Missing	Missing
CAF	Missing	2011-05-23	3	1	Missing	99	Missing	Missing
CAF	Missing	2011-05-24	3	1	Missing	1	Missing	Missing
CAF	Missing	2011-05-21	3	1	Missing	99	Missing	Missing
CAF	Missing	2011-05-25	3	1	Missing	1	Missing	Missing
CAF	Missing	2011-05-21	3	1	Missing	99	Missing	Missing
CAF	Missing	2011-05-22	3	1	Missing	99	Missing	Missing
CAF	Missing	2011-05-21	3	1	Missing	99	Missing	Missing
CAF	Missing	2011-05-22	3	1	Missing	99	Missing	Missing
CAF	Missing	2011-05-23	3	1	Missing	99	Missing	Missing
CAF	Missing	2011-05-24	3	1	Missing	1	Missing	Missing
CAF	Missing	2011-05-24	3	1	Missing	99	Missing	Missing
CAF	Missing	2011-05-25	3	1	Missing	99	Missing	Missing
CAF	Missing	2011-05-25	3	1	Missing	99	Missing	Missing
CAF	Missing	2011-05-26	3	1	Missing	99	Missing	Missing
CAF	Missing	2011-05-22	3	1	Missing	1	Missing	Missing
CAF	Missing	2011-05-22	3	1	Missing	99	Missing	Missing
CAF	Missing	2011-05-25	3	1	Missing	99	Missing	Missing
CAF	Missing	2011-05-23	3	1	Missing	99	Missing	Missing
CAF	Missing	2011-05-21	3	1	Missing	99	Missing	Missing
CAF	Missing	2011-05-25	3	1	Missing	99	Missing	Missing
CAF	Missing	2011-05-25	3	1	Missing	1	Missing	Missing
CAF	Missing	2011-05-21	3	1	Missing	1	Missing	Missing
CAF	Missing	2011-05-23	3	1	Missing	99	Missing	Missing
CAF	Missing	2011-05-26	3	1	Missing	99	Missing	Missing
CAF	Missing	2011-05-24	3	1	Missing	1	Missing	Missing
CAF	Missing	2011-05-26	3	1	Missing	99	Missing	Missing
CAF	Missing	2011-05-25	3	1	Missing	99	Missing	Missing
CAF	Missing	2011-05-25	3	1	Missing	99	Missing	Missing
CAF	Missing	2011-05-24	3	1	Missing	1	Missing	Missing
CAF	Missing	2011-05-24	3	1	Missing	1	Missing	Missing
CAF	Missing	2011-05-24	3	1	Missing	1	Missing	Missing
CAF	Missing	2011-05-22	3	1	Missing	99	Missing	Missing
CAF	Missing	2011-05-26	3	1	Missing	1	Missing	Missing
CAF	Missing	2011-05-26	3	1	Missing	1	Missing	Missing
CAF	Missing	2011-05-27	3	1	Missing	99	Missing	Missing
CAF	Missing	2011-05-27	3	1	Missing	99	Missing	Missing
CAF	Missing	2011-05-25	3	1	Missing	99	Missing	Missing
CAF	Missing	2011-05-26	3	1	Missing	99	Missing	Missing
CAF	Missing	2011-05-26	3	1	Missing	1	Missing	Missing
CAF	Missing	2011-05-26	3	1	Missing	99	Missing	Missing
CAF	Missing	2011-05-27	3	1	Missing	99	Missing	Missing
CAF	Missing	2011-05-26	3	1	Missing	99	Missing	Missing
CAF	Missing	2011-05-25	3	1	Missing	99	Missing	Missing
CAF	Missing	2011-05-29	3	1	Missing	99	Missing	Missing
CAF	Missing	2011-05-27	3	1	Missing	1	Missing	Missing
CAF	Missing	2011-05-27	3	1	Missing	1	Missing	Missing
CAF	Missing	2011-05-28	3	1	Missing	99	Missing	Missing
CAF	Missing	2011-05-28	3	1	Missing	99	Missing	Missing
CAF	Missing	2011-05-29	3	1	Missing	1	Missing	Missing
CAF	Missing	2011-05-27	3	2	Missing	99	Missing	Missing
CAF	Missing	2011-05-27	3	1	Missing	99	Missing	Missing
CAF	Missing	2011-05-29	3	1	Missing	1	Missing	Missing
CAF	Missing	2011-05-27	3	1	Missing	99	Missing	Missing
CAF	Missing	2011-05-28	3	1	Missing	99	Missing	Missing
CAF	Missing	2011-05-29	3	1	Missing	1	Missing	Missing
CAF	Missing	2011-05-28	3	1	Missing	99	Missing	Missing
CAF	Missing	2011-05-26	3	1	Missing	1	Missing	Missing
CAF	Missing	2011-05-28	3	1	Missing	1	Missing	Missing
CAF	Missing	2011-05-28	3	1	Missing	1	Missing	Missing
CAF	Missing	2011-05-30	3	1	Missing	1	Missing	Missing
CAF	Missing	2011-05-24	3	1	Missing	99	Missing	Missing
CAF	Missing	2011-05-28	3	1	Missing	99	Missing	Missing
CAF	Missing	2011-05-26	3	1	Missing	99	Missing	Missing
CAF	Missing	2011-05-28	3	1	Missing	99	Missing	Missing
CAF	Missing	2011-05-20	3	1	Missing	1	Missing	Missing
CAF	Missing	2011-05-30	3	1	Missing	99	Missing	Missing
CAF	Missing	2011-05-29	3	1	Missing	99	Missing	Missing
CAF	Missing	2011-05-29	3	1	Missing	99	Missing	Missing
CAF	Missing	2011-05-28	3	1	Missing	99	Missing	Missing
CAF	Missing	2011-05-30	3	1	Missing	99	Missing	Missing
CAF	Missing	2011-05-29	3	1	Missing	99	Missing	Missing
CAF	Missing	2011-05-29	3	1	Missing	99	Missing	Missing
CAF	Missing	2011-05-27	3	1	Missing	99	Missing	Missing
CAF	Missing	2011-05-29	3	1	Missing	99	Missing	Missing
CAF	Missing	2011-05-27	3	1	Missing	99	Missing	Missing
CAF	Missing	2011-05-27	3	1	Missing	99	Missing	Missing
CAF	Missing	2011-05-27	3	1	Missing	99	Missing	Missing
CAF	Missing	2011-05-29	3	1	Missing	99	Missing	Missing
CAF	Missing	2011-05-29	3	1	Missing	1	Missing	Missing
CAF	Missing	2011-05-27	3	1	Missing	99	Missing	Missing
CAF	Missing	2011-05-27	3	1	Missing	99	Missing	Missing
CAF	Missing	2011-05-27	3	1	Missing	99	Missing	Missing
CAF	Missing	2011-05-27	3	1	Missing	99	Missing	Missing
CAF	Missing	2011-05-30	3	1	Missing	1	Missing	Missing
CAF	Missing	2011-05-30	3	1	Missing	99	Missing	Missing
CAF	Missing	2011-05-29	3	1	Missing	1	Missing	Missing
CAF	Missing	2011-05-28	3	1	Missing	1	Missing	Missing
CAF	Missing	2011-05-30	3	1	Missing	1	Missing	Missing
CAF	Missing	2011-05-29	3	1	Missing	99	Missing	Missing
CAF	Missing	2011-05-28	3	1	Missing	99	Missing	Missing
CAF	Missing	2011-05-27	3	1	Missing	99	Missing	Missing
CAF	Missing	2011-05-28	3	1	Missing	1	Missing	Missing
CAF	Missing	2011-05-29	3	1	Missing	99	Missing	Missing
CAF	Missing	2011-05-29	3	1	Missing	99	Missing	Missing
CAF	Missing	2011-05-29	3	1	Missing	1	Missing	Missing
CAF	Missing	2011-05-30	3	1	Missing	99	Missing	Missing
CAF	Missing	2011-05-28	3	1	Missing	99	Missing	Missing
CAF	Missing	2011-06-01	3	1	Missing	99	Missing	Missing
CAF	Missing	2011-05-29	3	1	Missing	99	Missing	Missing
CAF	Missing	2011-05-27	3	1	Missing	99	Missing	Missing
CAF	Missing	2011-05-29	3	1	Missing	1	Missing	Missing
CAF	Missing	2011-05-30	3	1	Missing	1	Missing	Missing
CAF	Missing	2011-05-30	3	1	Missing	1	Missing	Missing
CAF	Missing	2011-06-01	3	1	Missing	1	Missing	Missing
CAF	Missing	2011-05-30	3	1	Missing	1	Missing	Missing
CAF	Missing	2011-05-28	3	1	Missing	1	Missing	Missing
CAF	Missing	2011-05-31	3	1	Missing	1	Missing	Missing
CAF	Missing	2011-05-30	3	1	Missing	99	Missing	Missing
CAF	Missing	2011-06-01	3	1	Missing	1	Missing	Missing
CAF	Missing	2011-06-02	3	1	Missing	1	Missing	Missing
CAF	Missing	2011-06-02	3	1	Missing	1	Missing	Missing
CAF	Missing	2011-06-01	3	1	Missing	99	Missing	Missing
CAF	Missing	2011-06-01	3	1	Missing	99	Missing	Missing
CAF	Missing	2011-06-02	3	1	Missing	99	Missing	Missing
CAF	Missing	2011-06-01	3	1	Missing	1	Missing	Missing
CAF	Missing	2011-06-02	3	1	Missing	99	Missing	Missing
CAF	Missing	2011-06-03	3	1	Missing	99	Missing	Missing
CAF	Missing	2011-06-02	3	1	Missing	99	Missing	Missing
CAF	Missing	2011-06-02	3	1	Missing	99	Missing	Missing
CAF	Missing	2011-06-03	3	1	Missing	99	Missing	Missing
CAF	Missing	2011-06-02	3	1	Missing	99	Missing	Missing
CAF	Missing	2011-05-29	3	1	Missing	99	Missing	Missing
CAF	Missing	2011-06-03	3	1	Missing	99	Missing	Missing
CAF	Missing	2011-06-02	3	1	Missing	1	Missing	Missing
CAF	Missing	2011-06-03	3	1	Missing	1	Missing	Missing
CAF	Missing	2011-05-29	3	1	Missing	1	Missing	Missing
CAF	Missing	2011-06-01	3	1	Missing	1	Missing	Missing
CAF	Missing	2011-06-02	3	1	Missing	1	Missing	Missing
CAF	Missing	2011-06-02	3	1	Missing	99	Missing	Missing
CAF	Missing	2011-06-02	3	1	Missing	99	Missing	Missing
CAF	Missing	2011-06-03	3	1	Missing	99	Missing	Missing
CAF	Missing	2011-06-03	3	1	Missing	99	Missing	Missing
CAF	Missing	2011-06-02	3	1	Missing	99	Missing	Missing
CAF	Missing	2011-06-04	3	1	Missing	1	Missing	Missing
CAF	Missing	2011-06-03	3	1	Missing	99	Missing	Missing
CAF	Missing	2011-06-05	3	1	Missing	99	Missing	Missing
CAF	Missing	2011-06-04	3	1	Missing	99	Missing	Missing
CAF	Missing	2011-06-05	3	1	Missing	99	Missing	Missing
CAF	Missing	2011-06-04	3	1	Missing	99	Missing	Missing
CAF	Missing	2011-06-05	3	1	Missing	1	Missing	Missing
CAF	Missing	2011-06-01	3	1	Missing	1	Missing	Missing
CAF	Missing	2011-06-30	3	1	Missing	99	Missing	Missing
CAF	Missing	2011-06-03	3	1	Missing	1	Missing	Missing
CAF	Missing	2011-06-05	3	1	Missing	1	Missing	Missing
CAF	Missing	2011-06-05	3	1	Missing	1	Missing	Missing
CAF	Missing	2011-06-04	3	1	Missing	1	Missing	Missing
CAF	Missing	2011-06-05	3	1	Missing	1	Missing	Missing
CAF	Missing	2011-06-04	3	1	Missing	1	Missing	Missing
CAF	Missing	2011-06-05	3	1	Missing	1	Missing	Missing
CAF	Missing	2011-06-04	3	1	Missing	99	Missing	Missing
CAF	Missing	2011-06-04	3	1	Missing	1	Missing	Missing
CAF	Missing	2011-06-03	3	1	Missing	99	Missing	Missing
CAF	Missing	2011-06-04	3	1	Missing	1	Missing	Missing
CAF	Missing	2011-06-04	3	1	Missing	99	Missing	Missing
CAF	Missing	2011-06-04	3	1	Missing	1	Missing	Missing
CAF	Missing	2011-06-03	3	1	Missing	99	Missing	Missing
CAF	Missing	2011-06-06	3	1	Missing	99	Missing	Missing
CAF	Missing	2011-06-06	3	1	Missing	1	Missing	Missing
CAF	Missing	2011-06-04	3	1	Missing	1	Missing	Missing
CAF	Missing	2011-06-10	3	1	Missing	99	Missing	Missing
CAF	Missing	2011-06-11	3	1	Missing	1	Missing	Missing
CAF	Missing	2011-06-11	3	1	Missing	99	Missing	Missing
CAF	Missing	2011-06-11	3	1	Missing	99	Missing	Missing
CAF	Missing	2011-06-11	3	1	Missing	1	Missing	Missing
CAF	Missing	2011-06-11	3	1	Missing	99	Missing	Missing
CAF	Missing	2011-06-10	3	1	Missing	99	Missing	Missing
CAF	Missing	2011-06-11	3	1	Missing	99	Missing	Missing
CAF	Missing	2011-06-11	3	1	Missing	99	Missing	Missing
CAF	Missing	2011-06-10	3	1	Missing	99	Missing	Missing
CAF	Missing	2011-06-11	3	1	Missing	99	Missing	Missing
CAF	Missing	2011-06-11	3	1	Missing	99	Missing	Missing
CAF	Missing	2011-06-11	3	1	Missing	99	Missing	Missing
CAF	Missing	2011-06-11	3	1	Missing	99	Missing	Missing
CAF	Missing	2011-06-12	3	1	Missing	99	Missing	Missing
CAF	Missing	2011-06-11	3	1	Missing	99	Missing	Missing
CAF	Missing	2011-06-12	3	1	Missing	99	Missing	Missing
CAF	Missing	2011-06-14	3	1	Missing	99	Missing	Missing
CAF	Missing	2011-06-14	3	1	Missing	99	Missing	Missing
CAF	Missing	2011-06-13	3	1	Missing	99	Missing	Missing
CAF	Missing	2011-06-12	3	1	Missing	99	Missing	Missing
CAF	Missing	2011-06-13	3	1	Missing	99	Missing	Missing
CAF	Missing	2011-06-13	3	1	Missing	99	Missing	Missing
CAF	Missing	2011-06-13	3	1	Missing	99	Missing	Missing
CAF	Missing	2011-06-14	3	1	Missing	99	Missing	Missing
CAF	Missing	2011-06-13	3	1	Missing	1	Missing	Missing
CAF	Missing	2011-06-13	3	1	Missing	99	Missing	Missing
CAF	Missing	2011-06-14	3	1	Missing	99	Missing	Missing
CAF	Missing	2011-06-14	3	1	Missing	99	Missing	Missing
CAF	Missing	2011-06-14	3	1	Missing	99	Missing	Missing
CAF	Missing	2011-06-14	3	1	Missing	99	Missing	Missing
CAF	Missing	2011-06-14	3	1	Missing	99	Missing	Missing
CAF	Missing	2011-06-15	3	1	Missing	99	Missing	Missing
CAF	Missing	2011-06-15	3	1	Missing	99	Missing	Missing
CAF	Missing	2011-06-15	3	1	Missing	99	Missing	Missing
CAF	Missing	2011-06-14	3	1	Missing	99	Missing	Missing
CAF	Missing	2011-06-14	3	1	Missing	99	Missing	Missing
CAF	Missing	2011-06-15	3	1	Missing	99	Missing	Missing
CAF	Missing	2011-06-15	3	1	Missing	99	Missing	Missing
CAF	Missing	2011-06-14	3	1	Missing	99	Missing	Missing
CAF	Missing	2011-06-14	3	1	Missing	99	Missing	Missing
CAF	Missing	2011-06-14	3	1	Missing	99	Missing	Missing
CAF	Missing	2011-06-15	3	1	Missing	99	Missing	Missing
CAF	Missing	2011-06-16	3	1	Missing	99	Missing	Missing
CAF	Missing	2011-06-15	3	1	Missing	99	Missing	Missing
CAF	Missing	2011-06-14	3	1	Missing	99	Missing	Missing
CAF	Missing	2011-06-15	3	1	Missing	1	Missing	Missing
CAF	Missing	2011-06-16	3	1	Missing	1	Missing	Missing
CAF	Missing	2011-06-16	3	1	Missing	99	Missing	Missing
CAF	Missing	2011-06-15	3	1	Missing	99	Missing	Missing
CAF	Missing	2011-06-15	3	1	Missing	99	Missing	Missing
CAF	Missing	2011-06-16	3	1	Missing	99	Missing	Missing
CAF	Missing	2011-06-16	3	1	Missing	99	Missing	Missing
CAF	Missing	2011-06-15	3	1	Missing	1	Missing	Missing
CAF	Missing	2011-06-16	3	1	Missing	1	Missing	Missing
CAF	Missing	2011-06-16	3	1	Missing	1	Missing	Missing
CAF	Missing	2011-06-16	3	1	Missing	1	Missing	Missing
CAF	Missing	2011-06-17	3	1	Missing	99	Missing	Missing
CAF	Missing	2011-06-15	3	1	Missing	99	Missing	Missing
CAF	Missing	2011-06-17	3	1	Missing	99	Missing	Missing
CAF	Missing	2011-06-18	3	1	Missing	99	Missing	Missing
CAF	Missing	2011-06-15	3	1	Missing	1	Missing	Missing
CAF	Missing	2011-06-18	3	1	Missing	99	Missing	Missing
CAF	Missing	2011-06-16	3	1	Missing	99	Missing	Missing
CAF	Missing	2011-06-16	3	1	Missing	1	Missing	Missing
CAF	Missing	2011-06-02	3	1	Missing	99	Missing	Missing
CAF	Missing	2011-06-03	3	1	Missing	99	Missing	Missing
CAF	Missing	2011-06-02	3	1	Missing	99	Missing	Missing
CAF	Missing	2011-06-02	3	1	Missing	99	Missing	Missing
CAF	Missing	2011-06-03	3	1	Missing	99	Missing	Missing
CAF	Missing	2011-06-02	3	1	Missing	99	Missing	Missing
CAF	Missing	2011-05-29	3	1	Missing	99	Missing	Missing
CAF	Missing	2011-06-03	3	1	Missing	99	Missing	Missing
CAF	Missing	2011-06-02	3	1	Missing	1	Missing	Missing
CAF	Missing	2011-06-03	3	1	Missing	1	Missing	Missing
CAF	Missing	2011-05-29	3	1	Missing	1	Missing	Missing
CAF	Missing	2011-06-01	3	1	Missing	1	Missing	Missing
CAF	Missing	2011-06-02	3	1	Missing	1	Missing	Missing
CAF	Missing	2011-06-02	3	1	Missing	99	Missing	Missing
CAF	Missing	2011-06-02	3	1	Missing	99	Missing	Missing
CAF	2011-07-12	2011-06-26	4	2	2	0	Missing	1
CAF	2011-07-12	2011-06-26	1	2	1	0	Missing	1
CAF	2011-07-12	2011-06-25	1	2	1	0	Missing	1
CAF	2011-07-04	2011-06-25	1	1	1	99	Missing	1
CAF	2011-07-04	2011-06-20	1	1	1	99	Missing	1
CAF	2011-07-04	2011-06-26	1	1	1	99	Missing	1
CAF	2011-07-04	2011-06-24	1	1	1	99	Missing	1
CAF	2011-07-04	2011-06-21	1	1	1	99	Missing	1
CAF	2011-07-07	2011-07-04	4	2	2	99	2	1
CAF	2011-07-12	2011-07-11	4	2	2	1	Missing	1
CAF	2011-07-13	2011-07-09	4	2	2	99	2	1
CAF	2011-07-15	2011-07-08	4	2	2	1	2	1
CAF	2011-07-18	2011-06-26	4	2	2	2	1	1
CAF	2011-07-18	2011-06-28	4	2	2	1	2	1
CAF	2011-07-18	2011-06-30	4	2	2	1	2	1
CAF	2011-07-18	2011-06-28	4	2	2	2	2	1
CAF	2011-07-18	2011-06-27	4	2	2	1	2	1
CAF	2011-07-18	2011-07-01	4	2	2	2	2	1
CAF	2011-07-18	2011-06-25	4	2	2	1	2	1
CAF	2011-07-22	2011-06-29	4	2	2	0	1	1
CAF	2011-07-25	2011-07-11	4	1	2	2	2	Missing
CAF	2011-07-25	2011-07-09	4	2	2	99	1	1
CAF	Missing	2011-06-27	3	1	Missing	99	Missing	Missing
CAF	Missing	2011-06-27	3	1	Missing	9	Missing	Missing
CAF	Missing	2011-06-28	3	1	Missing	99	Missing	Missing
CAF	Missing	2011-06-28	3	1	Missing	99	Missing	Missing
CAF	Missing	2011-06-28	3	1	Missing	99	Missing	Missing
CAF	Missing	2011-06-28	3	1	Missing	99	Missing	Missing
CAF	Missing	2011-06-29	3	1	Missing	99	Missing	Missing
CAF	Missing	2011-06-29	3	1	Missing	99	Missing	Missing
CAF	Missing	2011-06-29	3	1	Missing	99	Missing	Missing
CAF	Missing	2011-06-29	3	1	Missing	99	Missing	Missing
CAF	Missing	2011-06-29	3	1	Missing	99	Missing	Missing
CAF	Missing	2011-06-29	3	1	Missing	99	Missing	Missing
CAF	Missing	2011-06-29	3	1	Missing	99	Missing	Missing
CAF	Missing	2011-06-29	3	1	Missing	99	Missing	Missing
CAF	Missing	2011-06-30	3	1	Missing	99	Missing	Missing
CAF	Missing	2011-06-30	3	1	Missing	99	Missing	Missing
CAF	Missing	2011-07-01	3	1	Missing	99	Missing	Missing
CAF	Missing	2011-07-01	3	1	Missing	99	Missing	Missing
CAF	Missing	2011-07-01	3	1	Missing	99	Missing	Missing
CAF	Missing	2011-07-01	3	1	Missing	99	Missing	Missing
CAF	Missing	2011-07-01	3	1	Missing	99	Missing	Missing
CAF	Missing	2011-07-01	3	1	Missing	99	Missing	Missing
CAF	Missing	2011-07-02	3	1	Missing	99	Missing	Missing
CAF	Missing	2011-07-02	3	1	Missing	99	Missing	Missing
CAF	Missing	2011-07-02	3	1	Missing	99	Missing	Missing
CAF	Missing	2011-07-02	3	1	Missing	99	Missing	Missing
CAF	Missing	2011-07-02	3	1	Missing	99	Missing	Missing
CAF	Missing	2011-07-02	3	1	Missing	99	Missing	Missing
CAF	Missing	2011-07-02	3	1	Missing	99	Missing	Missing
CAF	Missing	2011-07-02	3	1	Missing	99	Missing	Missing
CAF	Missing	2011-07-02	3	1	Missing	99	Missing	Missing
CAF	Missing	2011-07-02	3	1	Missing	99	Missing	Missing
CAF	Missing	2011-07-03	3	1	Missing	99	Missing	Missing
CAF	Missing	2011-07-03	3	1	Missing	99	Missing	Missing
CAF	Missing	2011-07-03	3	1	Missing	99	Missing	Missing
CAF	Missing	2011-07-03	3	1	Missing	99	Missing	Missing
CAF	Missing	2011-07-03	3	1	Missing	99	Missing	Missing
CAF	Missing	2011-07-03	3	1	Missing	99	Missing	Missing
CAF	Missing	2011-07-03	3	1	Missing	99	Missing	Missing
CAF	Missing	2011-07-03	3	1	Missing	99	Missing	Missing
CAF	Missing	2011-07-03	3	1	Missing	99	Missing	Missing
CAF	Missing	2011-07-03	3	1	Missing	99	Missing	Missing
CAF	Missing	2011-07-03	3	1	Missing	99	Missing	Missing
CAF	Missing	2011-07-03	3	1	Missing	99	Missing	Missing
CAF	Missing	2011-07-03	3	1	Missing	99	Missing	Missing
CAF	Missing	2011-07-03	3	1	Missing	99	Missing	Missing
CAF	Missing	2011-07-03	3	1	Missing	99	Missing	Missing
CAF	Missing	2011-07-03	3	1	Missing	99	Missing	Missing
CAF	Missing	2011-07-03	3	1	Missing	99	Missing	Missing
CAF	Missing	2011-06-29	3	1	Missing	99	Missing	Missing
CAF	Missing	2011-07-03	3	1	Missing	99	Missing	Missing
CAF	Missing	2011-06-30	3	1	Missing	99	Missing	Missing
CAF	Missing	2011-06-27	3	1	Missing	1	Missing	Missing
CAF	Missing	2011-07-01	3	1	Missing	1	Missing	Missing
CAF	Missing	2011-07-02	3	1	Missing	99	Missing	Missing
CAF	Missing	2011-07-02	3	1	Missing	1	Missing	Missing
CAF	Missing	2011-07-02	3	1	Missing	99	Missing	Missing
CAF	Missing	2011-07-03	3	1	Missing	99	Missing	Missing
CAF	Missing	2011-07-03	3	1	Missing	99	Missing	Missing
CAF	Missing	2011-07-02	3	1	Missing	1	Missing	Missing
CAF	Missing	2011-07-04	3	1	Missing	99	Missing	Missing
CAF	Missing	2011-07-04	3	1	Missing	99	Missing	Missing
CAF	Missing	2011-07-04	3	1	Missing	99	Missing	Missing
CAF	Missing	2011-07-04	3	1	Missing	1	Missing	Missing
CAF	Missing	2011-07-05	3	1	Missing	1	Missing	Missing
CAF	Missing	2011-07-04	3	1	Missing	99	Missing	Missing
CAF	Missing	2011-07-06	3	1	Missing	99	Missing	Missing
CAF	Missing	2011-07-05	3	1	Missing	99	Missing	Missing
CAF	Missing	2011-07-06	3	1	Missing	99	Missing	Missing
CAF	Missing	2011-07-05	3	1	Missing	99	Missing	Missing
CAF	Missing	2011-07-06	3	1	Missing	1	Missing	Missing
CAF	Missing	2011-07-05	3	1	Missing	99	Missing	Missing
CAF	Missing	2011-07-03	3	1	Missing	99	Missing	Missing
CAF	Missing	2011-07-06	3	1	Missing	99	Missing	Missing
CAF	Missing	2011-07-03	3	1	Missing	99	Missing	Missing
CAF	Missing	2011-07-05	3	1	Missing	99	Missing	Missing
CAF	Missing	2011-07-06	3	1	Missing	99	Missing	Missing
CAF	Missing	2011-07-08	3	1	Missing	99	Missing	Missing
CAF	Missing	2011-07-06	3	1	Missing	99	Missing	Missing
CAF	Missing	2011-07-08	3	1	Missing	99	Missing	Missing
CAF	Missing	2011-07-08	3	1	Missing	99	Missing	Missing
CAF	2011-07-25	2011-07-22	4	2	2	99	2	1
CAF	2011-08-05	2011-07-30	4	Missing	2	0	2	1
CAF	2011-08-19	2011-08-04	4	2	2	0	2	1
CAF	2011-08-27	2011-08-18	4	1	2	99	2	1
CAF	2011-09-06	2011-09-02	4	2	2	99	2	1
CAF	2011-09-07	2011-08-27	1	1	1	0	Missing	1
CAF	2011-09-15	2011-09-08	4	1	2	0	2	1
CAF	2011-09-23	2011-09-21	4	1	2	1	2	1
CAF	2011-10-13	2011-10-08	1	1	1	0	Missing	1
CAF	2011-10-13	2011-10-08	1	1	1	0	Missing	1
CAF	2011-10-13	2011-10-08	1	1	1	0	Missing	1
CAF	2011-10-17	2011-10-10	4	1	2	0	2	1
CAF	2011-10-17	2011-10-10	1	1	1	0	Missing	Missing
CAF	2011-10-17	2011-10-10	1	1	1	0	Missing	1
CAF	2011-10-17	2011-10-08	4	1	2	0	2	Missing
CAF	2011-10-17	2011-10-10	1	1	1	0	Missing	1
CAF	2011-10-22	2011-10-17	4	1	2	0	Missing	Missing
CAF	2011-10-27	2011-10-23	1	1	1	0	Missing	1
CAF	2011-10-25	2011-10-24	4	1	2	99	2	1
CAF	2011-10-27	2011-10-20	3	2	4	0	Missing	2
CAF	2011-11-02	2011-10-30	4	2	2	1	2	1
CAF	2011-10-25	2011-10-23	4	2	2	99	1	1
CAF	2011-11-07	2011-11-02	4	2	2	0	3	1
CAF	2011-11-29	2011-11-22	4	2	2	1	2	Missing
CAF	2011-12-02	2011-11-20	4	2	2	99	2	1
CAF	2011-12-02	2011-11-23	1	2	1	1	Missing	1
CAF	2011-12-02	2011-11-23	1	2	1	99	Missing	1
CAF	2011-12-05	2011-11-30	1	1	1	0	Missing	1
CAF	2011-12-09	2011-12-01	3	2	3	0	1	1
CAF	2011-12-10	2011-12-05	1	2	1	0	Missing	1
CAF	2011-12-10	2011-12-04	1	2	1	0	Missing	1
CAF	2011-12-10	2011-12-05	1	2	1	0	Missing	Missing
CAF	2011-12-19	2011-12-03	4	2	2	0	1	1
CAF	2011-12-19	2011-12-05	4	2	2	0	Missing	1
CAF	2011-12-19	2011-11-28	1	2	1	99	Missing	1
CAF	2011-12-19	2011-12-11	1	2	1	0	Missing	1
CAF	2011-12-19	2011-12-07	1	2	1	99	Missing	1
CAF	2011-12-21	2011-12-05	4	2	2	99	Missing	1
CAF	2011-12-26	2011-12-20	1	1	1	99	Missing	1
CAF	2011-12-26	2011-12-12	4	2	2	99	2	1
CAF	2011-12-31	2011-12-25	3	1	3	1	Missing	Missing
CAF	2012-01-09	2012-01-01	4	2	2	1	2	1
CAF	2012-01-09	2012-01-03	4	2	2	1	3	1
CAF	2012-01-09	2012-01-03	4	2	2	1	2	1
CAF	2012-01-09	2012-01-02	4	2	2	1	3	1
CAF	2012-01-09	2012-01-02	4	2	2	99	2	1
CAF	2012-01-09	2012-01-04	4	2	2	0	2	1
CAF	2012-01-09	2012-01-02	4	2	2	0	2	1
CAF	2012-01-09	2012-01-03	4	2	2	0	2	1
CAF	2012-01-11	2012-01-05	4	2	2	2	2	1
CAF	2012-01-14	2012-01-06	1	1	1	99	4	1
CAF	2012-01-16	2012-01-08	4	2	2	99	2	Missing
CAF	2012-01-16	2012-01-06	4	1	2	1	2	1
CAF	2012-01-20	2012-01-13	4	1	2	1	2	1
CAF	2012-01-23	2012-01-17	4	2	2	2	3	1
CAF	2012-01-26	2012-01-19	4	1	2	2	2	1
CAF	2012-01-26	2012-01-18	1	2	1	1	Missing	1
CAF	2012-01-24	2012-01-21	4	2	2	1	2	1
CAF	2012-01-30	2012-01-20	4	2	2	2	2	1
CAF	2012-01-31	2012-01-26	4	2	2	0	2	Missing
CAF	2012-02-01	2012-01-28	4	2	2	0	2	Missing
CAF	2012-02-03	2012-01-28	4	2	2	0	2	Missing
CAF	2012-02-03	2012-01-20	4	2	2	0	2	1
CAF	2012-02-07	2012-01-30	4	1	2	0	2	1
CAF	2012-02-07	2012-01-25	4	2	2	0	2	1
CAF	2012-02-15	2012-02-10	4	2	2	1	2	1
CAF	2012-02-18	2012-02-07	4	2	2	99	2	1
CAF	2012-02-18	2012-02-08	4	2	2	99	2	1
CAF	2012-02-18	2012-02-07	4	2	2	99	3	1
CAF	2012-02-18	2012-02-06	1	2	1	99	4	1
CAF	2012-02-18	2012-02-08	4	2	2	2	3	1
CAF	2012-02-18	2012-02-06	4	2	2	99	3	1
CAF	2012-02-20	2012-02-13	4	2	2	2	2	1
CAF	2012-02-20	2012-02-06	1	1	1	0	4	1
CAF	2012-02-21	2012-02-14	4	2	2	2	2	1
CAF	2012-02-22	2012-02-17	4	2	2	1	2	1
CAF	2012-02-22	2012-02-18	4	2	2	1	2	1
CAF	2012-02-24	2012-02-19	4	1	2	0	2	1
CAF	2012-02-24	2012-02-19	4	1	2	0	3	1
CAF	2012-02-24	2012-02-21	1	1	1	0	Missing	1
CAF	2012-02-29	2012-02-19	1	1	1	0	Missing	1
CAF	2012-03-01	2012-02-22	4	2	2	99	Missing	1
CAF	2012-03-01	2012-02-22	4	2	2	0	2	1
CAF	2012-03-06	2012-02-22	4	2	2	1	2	1
CAF	2012-03-06	2012-02-22	4	2	2	1	2	1
CAF	2012-03-07	2012-03-01	4	1	2	1	2	1
CAF	2012-03-07	2012-03-01	4	1	2	1	1	1
CAF	2012-03-08	2012-02-29	4	2	2	0	2	1
CAF	2012-03-12	2012-03-02	4	2	2	0	2	1
CAF	2012-03-12	2012-03-08	1	1	1	99	Missing	1
CAF	2012-03-12	2012-03-10	4	2	2	99	2	1
CAF	2012-03-12	2012-03-10	4	2	2	99	2	1
CAF	2012-03-12	2012-03-09	1	1	1	99	Missing	1
CAF	2012-03-12	2012-03-08	4	1	2	99	2	1
CAF	2012-03-14	2012-03-04	4	2	2	99	2	1
CAF	2012-03-14	2012-03-04	4	1	2	0	2	Missing
CAF	2012-03-14	2012-03-06	4	2	2	0	2	1
CAF	2012-03-14	2012-03-08	4	1	2	0	2	1
CAF	2012-03-14	2012-02-10	4	2	2	1	2	1
CAF	2012-03-19	2012-03-09	1	2	1	99	Missing	1
CAF	2012-03-19	2012-03-10	1	2	1	99	Missing	1
CAF	2012-03-19	2012-03-07	1	2	1	99	Missing	1
CAF	2012-03-19	2012-03-09	1	2	1	99	Missing	1
CAF	2012-03-19	2012-03-08	4	2	2	99	2	1
CAF	2012-03-23	2012-03-17	4	1	2	0	2	1
CAF	2012-03-23	2012-03-20	4	2	2	1	2	1
CAF	2012-03-26	2012-03-17	4	2	2	99	2	1
CAF	2012-03-08	2012-03-05	4	2	2	99	2	1
CAF	2012-04-03	2012-03-20	4	2	2	1	2	1
CAF	2012-04-03	2012-03-26	4	2	2	99	2	1
CAF	2012-04-06	2012-04-01	4	2	2	1	2	1
CAF	2012-04-06	2012-03-24	3	1	3	99	1	1
CAF	2012-04-10	2012-04-01	4	2	2	1	2	1
CAF	2012-04-11	2012-04-03	4	2	2	2	1	1
CAF	2012-04-11	2012-04-05	4	2	2	2	1	1
CAF	2012-04-11	2012-04-08	4	1	2	0	1	1
CAF	2012-04-11	2012-04-01	4	2	2	2	1	1
CAF	2012-04-12	2012-04-09	1	2	1	99	Missing	1
CAF	2012-04-19	2012-04-08	1	1	1	0	Missing	1
CAF	2012-04-24	2012-04-17	4	2	2	2	2	Missing
CAF	2012-04-24	2012-04-17	4	1	2	0	1	Missing
CAF	2012-04-24	2012-04-17	4	2	2	1	2	1
CAF	2012-04-25	2012-04-19	4	2	2	1	2	1
CAF	2012-04-27	2012-04-20	1	1	1	0	Missing	1
CAF	2012-04-27	2012-04-25	1	2	1	0	Missing	1
CAF	2012-05-02	2012-04-29	1	1	1	1	Missing	1
CAF	2012-05-02	2012-04-23	4	1	2	0	2	1
CAF	2012-05-15	2012-05-03	1	2	1	0	Missing	1
CAF	2012-05-15	2012-05-03	4	2	2	0	2	1
CAF	2012-05-15	2012-05-02	4	2	2	0	2	1
CAF	2012-05-15	2012-05-03	1	2	1	0	4	1
CAF	2012-05-15	2012-05-05	1	2	1	0	4	1
CAF	2012-05-15	2012-05-01	1	2	1	0	4	1
CAF	2012-05-15	2012-05-06	1	2	1	0	Missing	1
CAF	2012-05-15	2012-05-06	1	2	1	0	Missing	1
CAF	2012-05-07	2012-04-29	4	2	2	1	2	1
CAF	2012-05-16	2012-05-06	1	2	1	1	4	1
CAF	2012-03-27	2012-03-15	4	2	2	99	2	1
CAF	2012-05-16	2012-05-07	1	2	1	0	4	1
CAF	2012-05-16	2012-05-08	1	2	1	1	4	1
CAF	2012-05-16	2012-05-05	1	2	1	1	4	1
CAF	2012-05-16	2012-05-04	4	1	2	99	3	1
CAF	2012-05-22	2012-05-13	1	1	1	0	4	1
CAF	2012-05-23	2012-05-15	1	1	1	99	4	1
CAF	2012-05-23	2012-05-15	1	1	1	99	4	1
CAF	2012-05-25	2012-05-19	1	1	1	1	4	1
CAF	2012-05-29	2012-05-21	1	2	1	99	4	1
CAF	2012-05-25	2012-05-15	4	1	2	1	2	Missing
CAF	2012-06-12	2012-06-02	1	1	1	0	4	1
CAF	2012-06-15	2012-06-10	4	2	2	1	2	1
CAF	2012-06-18	2012-06-08	4	2	2	0	2	1
CAF	2012-06-20	2012-06-10	4	2	2	1	2	1
CAF	2012-06-22	2012-06-09	4	2	2	0	2	1
CAF	2012-06-22	2012-06-06	4	2	2	0	2	1
CAF	2012-06-26	2012-06-22	1	1	1	1	4	1
CAF	2012-06-26	2012-06-18	4	1	2	0	2	1
CAF	2012-06-26	2012-06-23	4	1	2	1	2	1
CAF	2012-06-27	2012-06-16	1	1	1	0	4	1
CAF	2012-06-27	2012-06-20	4	2	2	1	2	1
CAF	2012-06-29	2012-06-24	4	2	2	1	2	1
CAF	2012-06-29	2012-06-28	4	2	2	0	2	1
CAF	2012-07-02	2012-06-22	1	1	1	1	4	1
CAF	2012-07-05	2012-06-26	4	2	2	1	2	1
CAF	2012-07-05	2012-06-24	4	2	2	1	2	1
CAF	2012-07-10	2012-07-04	1	1	1	0	4	1
CAF	2012-07-17	2012-07-09	4	2	2	0	2	1
CAF	2012-07-18	2012-07-08	1	1	1	0	4	1
CAF	2012-07-23	2012-07-16	1	1	1	99	4	1
CAF	2012-07-26	2012-07-20	1	2	1	99	4	1
CAF	2012-07-26	2012-07-20	3	2	3	0	3	1
CAF	2012-07-26	2012-07-15	1	1	1	0	4	1
CAF	2012-07-27	2012-07-23	1	1	1	99	4	1
CAF	2012-07-27	2012-07-19	1	1	1	0	4	1
CAF	2012-07-27	2012-07-24	4	1	2	1	2	1
CAF	2012-07-27	2012-07-24	1	1	1	99	Missing	1
CAF	2012-08-09	2012-07-28	1	2	1	0	4	1
CAF	2012-08-09	2012-07-31	1	2	1	0	4	1
CAF	2012-08-09	2012-08-01	4	2	2	99	2	1
CAF	2012-08-14	2012-08-05	4	1	2	99	2	1
CAF	2012-08-24	2012-08-14	4	Missing	2	99	2	1
CAF	2012-09-17	2012-09-03	4	1	2	99	2	1
CAF	2012-09-05	2012-08-26	4	Missing	2	2	2	1
CAF	2012-09-19	2012-09-17	1	2	1	0	4	1
CAF	2012-09-19	2012-09-17	1	Missing	1	0	4	1
CAF	2012-09-19	2012-09-17	1	Missing	1	99	4	1
CAF	2012-09-19	2012-09-17	1	Missing	1	99	4	1
CAF	2012-09-19	2012-09-07	4	2	2	1	2	1
CAF	2012-09-19	2012-09-12	4	1	2	1	2	1
CAF	2012-09-25	2012-09-16	4	2	2	9	2	1
CAF	2012-09-24	2012-09-10	4	Missing	2	1	2	1
CAF	2012-09-29	2012-09-25	4	1	2	99	2	1
CAF	2012-09-29	2012-09-23	1	1	1	1	4	1
CAF	2012-10-04	2012-09-21	4	Missing	2	1	2	1
CAF	2012-10-09	2012-10-03	4	2	2	3	2	1
CAF	2012-10-09	2012-09-27	4	2	2	99	2	1
CAF	2012-10-10	2012-09-20	4	2	2	1	2	1
CAF	2012-10-11	2012-10-09	4	2	2	99	2	1
CAF	2012-10-11	2012-10-06	4	1	2	99	2	1
CAF	2012-10-15	2012-10-10	4	2	2	0	2	1
CAF	2012-10-29	2012-10-19	4	1	2	0	2	1
CAF	2012-11-06	2012-10-28	4	2	2	99	2	1
CAF	2012-11-12	2012-11-01	4	1	2	1	2	1
CAF	2012-11-19	2012-11-07	1	1	1	99	4	1
CAF	2012-11-19	2012-11-12	1	1	1	99	4	1
CAF	2012-11-19	2012-11-14	1	2	1	99	4	1
CAF	2012-11-19	2012-11-15	1	2	1	99	4	1
CAF	2012-11-19	2012-11-14	1	2	1	99	4	1
CAF	2012-11-19	2012-11-15	1	2	1	99	4	1
CAF	2012-11-19	2012-11-14	1	2	1	99	4	1
CAF	2012-11-19	2012-11-15	4	2	2	99	2	1
CAF	2012-11-12	2012-10-26	4	2	2	99	2	1
CAF	2012-11-27	2012-11-20	4	Missing	2	99	2	1
CAF	2012-11-27	2012-11-20	4	2	2	1	2	1
CAF	2012-11-28	2012-11-12	1	1	1	99	4	1
CAF	2012-12-03	2012-11-24	4	1	2	99	4	1
CAF	2012-12-04	2012-12-02	1	2	1	99	4	1
CAF	2012-12-04	2012-11-25	4	2	2	99	2	1
CAF	2012-12-04	2012-11-19	1	1	1	99	4	1
CAF	2012-12-04	2012-11-21	1	1	1	0	4	1
CAF	2012-12-05	2012-11-19	4	2	2	1	Missing	1
CAF	2012-12-10	2012-12-02	4	1	2	99	2	1
CAF	2012-12-10	2012-11-28	4	1	2	99	2	1
CAF	2012-12-11	2012-12-03	4	Missing	2	1	2	1
CAF	Missing	2012-11-19	3	Missing	Missing	0	Missing	Missing
CAF	Missing	2012-11-19	3	Missing	Missing	0	Missing	Missing
CAF	Missing	2012-11-21	3	Missing	4	0	Missing	Missing
CAF	2012-12-21	2012-11-19	3	Missing	4	0	Missing	1
CAF	Missing	2012-11-19	3	Missing	4	0	Missing	Missing
CAF	Missing	2012-11-19	3	2	Missing	0	Missing	Missing
CAF	2012-12-21	2012-12-09	4	2	2	0	2	1
CAF	2012-12-28	2012-12-17	4	2	2	1	2	1
CAF	Missing	2012-11-26	3	2	Missing	99	Missing	Missing
CAF	2012-12-11	2012-12-09	3	2	Missing	99	Missing	Missing
CAF	2012-12-21	2012-12-08	1	2	1	0	4	1
CAF	2012-12-21	2012-12-06	1	2	1	99	4	1
CAF	2012-12-21	2012-12-08	1	2	1	0	4	1
CAF	2012-12-21	2012-12-10	1	2	1	0	4	1
CAF	Missing	2012-12-07	3	2	Missing	99	Missing	Missing
CAF	Missing	2012-12-06	3	2	Missing	99	Missing	Missing
CAF	Missing	2012-12-05	3	2	Missing	99	Missing	Missing
CAF	Missing	2012-12-03	3	2	Missing	99	Missing	Missing
CAF	Missing	2012-12-06	3	2	Missing	99	Missing	Missing
CAF	Missing	2012-12-09	3	2	Missing	99	Missing	Missing
CAF	Missing	2012-12-17	3	2	Missing	99	Missing	Missing
CAF	Missing	2012-11-15	3	Missing	Missing	0	Missing	Missing
CAF	Missing	2012-11-16	3	2	Missing	0	Missing	Missing
CAF	Missing	2012-11-15	3	2	Missing	0	Missing	Missing
CAF	Missing	2012-11-20	3	2	Missing	0	Missing	Missing
CAF	Missing	2012-11-08	3	2	Missing	0	Missing	Missing
CAF	Missing	2012-11-08	3	2	Missing	0	Missing	Missing
CAF	Missing	2012-11-01	3	2	Missing	0	Missing	Missing
CAF	Missing	2012-11-20	3	2	Missing	0	Missing	Missing
CAF	Missing	2012-11-08	3	2	Missing	0	Missing	Missing
CAF	Missing	2012-11-01	3	2	Missing	0	Missing	Missing
CAF	Missing	2012-11-15	3	2	Missing	0	Missing	Missing
CAF	Missing	2012-11-08	3	2	Missing	0	Missing	Missing
CAF	Missing	2012-11-08	3	2	Missing	0	Missing	Missing
CAF	Missing	2012-11-19	3	2	Missing	0	Missing	Missing
CAF	Missing	2012-11-01	3	2	Missing	0	Missing	Missing
CAF	Missing	2012-11-15	3	2	Missing	0	Missing	Missing
CAF	Missing	2012-11-18	3	2	Missing	0	Missing	Missing
CAF	Missing	2012-11-18	3	2	Missing	0	Missing	Missing
CAF	Missing	2012-11-18	3	2	Missing	0	Missing	Missing
CAF	Missing	2012-11-17	3	2	Missing	0	Missing	Missing
CAF	Missing	2012-11-08	3	2	Missing	0	Missing	Missing
CAF	Missing	2012-09-21	3	2	Missing	0	Missing	Missing
CAF	Missing	2012-09-21	3	2	Missing	0	Missing	Missing
CAF	Missing	2012-11-14	3	2	Missing	0	Missing	Missing
CAF	Missing	2012-11-15	3	2	Missing	0	Missing	Missing
CAF	Missing	2012-11-15	3	2	Missing	0	Missing	Missing
CAF	Missing	2012-11-18	3	2	Missing	0	Missing	Missing
CAF	Missing	2012-11-08	3	2	Missing	0	Missing	Missing
CAF	Missing	2012-11-08	3	2	Missing	0	Missing	Missing
CAF	Missing	2012-11-19	3	2	Missing	0	Missing	Missing
CAF	Missing	2012-11-14	3	2	Missing	Missing	Missing	Missing
CAF	Missing	2012-11-26	3	2	Missing	0	Missing	Missing
CAF	Missing	2012-11-07	3	2	Missing	0	Missing	Missing
CAF	Missing	2012-10-27	3	2	Missing	0	Missing	Missing
CAF	Missing	2012-11-22	3	2	Missing	0	Missing	Missing
CAF	Missing	2012-11-22	3	2	Missing	0	Missing	Missing
CAF	Missing	2012-11-26	3	2	Missing	0	Missing	Missing
CAF	Missing	2012-11-22	3	2	Missing	0	Missing	Missing
CAF	Missing	2012-11-22	3	2	Missing	0	Missing	Missing
CAF	Missing	2012-11-26	3	2	Missing	0	Missing	Missing
CAF	Missing	2012-11-23	3	2	Missing	0	Missing	Missing
CAF	Missing	2012-11-22	3	2	Missing	0	Missing	Missing
CAF	Missing	2012-11-24	3	2	Missing	0	Missing	Missing
CAF	Missing	2012-11-25	3	2	Missing	0	Missing	Missing
CAF	Missing	2012-11-24	3	2	Missing	0	Missing	Missing
CAF	Missing	2012-11-22	3	2	Missing	0	Missing	Missing
CAF	Missing	2012-11-22	3	2	Missing	0	Missing	Missing
CAF	Missing	2012-11-22	3	2	Missing	0	Missing	Missing
CAF	Missing	2012-11-21	3	2	Missing	0	Missing	Missing
CAF	Missing	2012-11-26	3	2	Missing	0	Missing	Missing
CAF	Missing	2012-11-14	3	2	Missing	0	Missing	Missing
CAF	Missing	2012-11-21	3	2	Missing	0	Missing	Missing
CAF	Missing	2012-11-14	3	2	Missing	0	Missing	Missing
CAF	Missing	2012-11-19	3	2	Missing	0	Missing	Missing
CAF	Missing	2012-11-22	3	2	Missing	0	Missing	Missing
CAF	Missing	2012-11-22	3	2	Missing	0	Missing	Missing
CAF	Missing	2012-11-22	3	2	Missing	0	Missing	Missing
CAF	Missing	2012-11-22	3	2	Missing	0	Missing	Missing
CAF	Missing	2012-11-18	3	2	Missing	0	Missing	Missing
CAF	Missing	2012-11-18	3	2	Missing	0	Missing	Missing
CAF	Missing	2012-11-20	3	2	Missing	0	Missing	Missing
CAF	Missing	2012-11-19	3	2	Missing	0	Missing	Missing
CAF	Missing	2012-11-24	3	2	Missing	0	Missing	Missing
CAF	Missing	2012-11-20	3	2	Missing	0	Missing	Missing
CAF	Missing	2012-11-18	3	2	Missing	0	Missing	Missing
CAF	Missing	2012-11-23	3	2	Missing	0	Missing	Missing
CAF	Missing	2012-11-20	3	2	Missing	0	Missing	Missing
CAF	Missing	2012-11-20	3	2	Missing	0	Missing	Missing
CAF	Missing	2012-11-18	3	2	Missing	0	Missing	Missing
CAF	Missing	2012-11-20	3	2	Missing	1	Missing	Missing
CAF	Missing	2012-10-17	3	2	Missing	0	Missing	Missing
CAF	Missing	2012-11-24	3	2	Missing	0	Missing	Missing
CAF	Missing	2012-11-10	3	2	Missing	0	Missing	Missing
CAF	Missing	2012-11-30	3	2	Missing	0	Missing	Missing
CAF	Missing	2012-11-30	3	Missing	Missing	0	Missing	Missing
CAF	Missing	2012-11-30	3	2	Missing	0	Missing	Missing
CAF	Missing	2012-11-27	3	2	Missing	0	Missing	Missing
CAF	Missing	2012-11-29	3	2	Missing	0	Missing	Missing
CAF	Missing	2012-11-29	3	2	Missing	0	Missing	Missing
CAF	Missing	2012-11-29	3	2	Missing	0	Missing	Missing
CAF	Missing	2012-11-18	3	2	Missing	0	Missing	Missing
CAF	Missing	2012-11-28	3	2	Missing	0	Missing	Missing
CAF	Missing	2012-11-28	3	2	Missing	0	Missing	Missing
CAF	Missing	2012-11-27	3	2	Missing	0	Missing	Missing
CAF	Missing	2012-11-24	3	2	Missing	0	Missing	Missing
CAF	Missing	2012-10-27	3	2	Missing	0	Missing	Missing
CAF	Missing	2012-11-25	3	2	Missing	0	Missing	Missing
CAF	Missing	2012-08-28	3	2	Missing	0	Missing	Missing
CAF	Missing	2012-10-10	3	2	Missing	1	Missing	Missing
CAF	Missing	2012-11-26	3	2	Missing	0	Missing	Missing
CAF	Missing	2012-11-17	3	2	Missing	0	Missing	Missing
CAF	Missing	2012-09-29	3	2	Missing	0	Missing	Missing
CAF	Missing	2012-11-24	3	2	Missing	1	Missing	Missing
CAF	Missing	2012-11-17	3	2	Missing	0	Missing	Missing
CAF	Missing	2012-11-21	3	2	Missing	0	Missing	Missing
CAF	Missing	2012-11-17	3	2	Missing	0	Missing	Missing
CAF	Missing	2012-11-15	3	2	Missing	0	Missing	Missing
CAF	Missing	2012-11-17	3	2	Missing	0	Missing	Missing
CAF	Missing	2012-11-15	3	2	Missing	0	Missing	Missing
CAF	Missing	2012-11-14	3	2	Missing	0	Missing	Missing
CAF	Missing	2012-11-08	3	2	Missing	1	Missing	Missing
CAF	Missing	2012-11-08	3	2	Missing	1	Missing	Missing
CAF	Missing	2012-11-08	3	2	Missing	1	Missing	Missing
CAF	Missing	2012-11-08	3	2	Missing	1	Missing	Missing
CAF	Missing	2012-11-08	3	2	Missing	1	Missing	Missing
CAF	Missing	2012-11-08	3	2	Missing	1	Missing	Missing
CAF	Missing	2012-11-01	3	2	Missing	1	Missing	Missing
CAF	Missing	2012-09-22	3	2	Missing	1	Missing	Missing
CAF	Missing	2012-10-22	3	2	Missing	1	Missing	Missing
CAF	Missing	2012-10-22	3	2	Missing	0	Missing	Missing
CAF	Missing	2012-10-22	3	2	Missing	0	Missing	Missing
CAF	Missing	2012-10-22	3	2	Missing	0	Missing	Missing
CAF	Missing	2012-11-01	3	2	Missing	0	Missing	Missing
CAF	Missing	2012-09-22	3	2	Missing	0	Missing	Missing
CAF	Missing	2012-10-22	3	2	Missing	0	Missing	Missing
CAF	Missing	2012-11-19	3	2	Missing	99	Missing	Missing
CAF	Missing	2012-11-23	3	2	Missing	0	Missing	Missing
CAF	Missing	2012-11-30	3	2	Missing	0	Missing	Missing
CAF	Missing	2012-12-02	3	2	Missing	0	Missing	Missing
CAF	Missing	2012-11-30	3	2	Missing	0	Missing	Missing
CAF	Missing	2012-11-25	3	2	Missing	0	Missing	Missing
CAF	Missing	2012-12-05	3	2	Missing	0	Missing	Missing
CAF	Missing	2012-12-02	3	2	Missing	0	Missing	Missing
CAF	Missing	2012-12-02	3	2	Missing	0	Missing	Missing
CAF	Missing	2012-12-08	3	2	Missing	0	Missing	Missing
CAF	Missing	2012-12-10	3	2	Missing	0	Missing	Missing
CAF	Missing	2012-11-13	3	2	Missing	0	Missing	Missing
CAF	Missing	2012-12-13	3	2	Missing	0	Missing	Missing
CAF	Missing	2012-12-09	3	2	Missing	0	Missing	Missing
CAF	Missing	2012-12-10	3	2	Missing	0	Missing	Missing
CAF	Missing	2012-12-16	3	2	Missing	0	Missing	Missing
CAF	Missing	2012-12-12	3	2	Missing	0	Missing	Missing
CAF	Missing	2012-12-18	3	2	Missing	1	Missing	Missing
CAF	Missing	2012-12-22	3	2	Missing	0	Missing	Missing
CAF	Missing	2012-12-26	3	2	Missing	99	Missing	Missing
CAF	Missing	2012-12-30	3	2	Missing	99	Missing	Missing
CAF	Missing	2012-12-29	3	2	Missing	0	Missing	Missing
CAF	2009-12-11	2009-12-26	4	Missing	2	2	2	1
CAF	2009-12-13	2009-12-04	4	1	2	99	2	1

## Sheet: Variable code
Variable name	Code
Final classification	1: Laboratory confirmed
	2: Epidemiological link with laboratory confirmed cases
	3: Clinicaly compatible (no blood sample)
	4: discarded
Inout patient	1: Yes
	2: No
Measles IgM	1: Positive
	2: Negative
	3: Indeterminate
	4: Not done
Number Of Vaccine doses	1-10 = number of doses received
	99 = unknow
Rubella IgM	1: Positive
	2: Negative
	3: Indeterminate
	4: Not done
Specimen Condition	1: Good
	2: Bad
