# Supplementary material for: Epidemiologic profile of measles in Central African Republic: A nine year survey, 2007-2015
Source: PLoS One. 2019 Mar 20;14(3):e0213735. doi: 10.1371/journal.pone.0213735 (PMC6426189; doi:10.1371/journal.pone.0213735)
Supplement: S3 Dataset — (XLSX) [file pone.0213735.s003.xlsx]

## Sheet: Feuil1
CountryCode	DateLabReceivedSpecimen	DateOfonset	DateSpecimencollected	FinalClassification	Inoutpatient	MeaslesIgm	NumberOfVaccinedoses	Outcome	RubellaIgm	SpecimenCondition
CAF	2013-01-15	2013-01-06	2013-01-09	1	1	1	0	1	4	1
CAF	2013-01-15	2013-01-06	2013-01-09	1	1	1	0	1	4	1
CAF	2013-01-16	2013-01-07	2013-01-14	4	2	2	1	1	2	1
CAF	2013-01-16	2013-01-08	2013-01-14	1	1	1	0	1	4	1
CAF	2013-01-21	2013-01-18	2013-01-19	1	2	1	0	1	4	1
CAF	2013-01-22	2013-01-19	2013-01-21	1	2	1	99	1	4	1
CAF	2013-01-22	2013-01-13	2013-01-22	1	2	1	0	1	4	1
CAF	2013-01-22	2013-01-13	2013-01-22	1	2	1	1	1	4	1
CAF	2013-01-22	2013-01-13	2013-01-22	1	2	1	0	1	4	1
CAF	2013-01-24	2013-01-12	2013-01-24	1	2	1	0	1	4	1
CAF	2013-01-24	2013-01-12	2013-01-24	1	2	1	99	1	4	1
CAF	2013-01-24	2013-01-10	2013-01-24	1	2	1	0	1	4	1
CAF	2013-01-24	2013-01-17	2013-01-24	1	2	1	0	1	4	1
CAF	2013-01-24	2013-01-16	2013-01-24	1	2	1	0	1	4	1
CAF	2013-01-24	2013-01-16	2013-01-24	1	2	1	99	1	4	Missing
CAF	2013-01-25	2013-01-19	2013-01-24	1	2	1	99	1	4	1
CAF	2013-01-25	2013-01-15	2013-01-24	1	2	1	99	1	4	1
CAF	2013-01-25	2013-01-19	2013-01-24	1	2	1	99	1	4	1
CAF	2013-01-25	2013-01-19	2013-01-24	1	2	1	99	1	4	1
CAF	2013-01-25	2013-01-20	2013-01-24	1	2	1	99	1	4	2
CAF	2013-01-25	2013-01-20	2013-01-24	1	2	1	99	1	4	1
CAF	2013-01-25	2013-01-18	2013-01-24	1	2	1	99	1	4	1
CAF	2013-01-28	2013-01-20	2013-01-24	1	2	1	0	1	4	1
CAF	2013-01-28	2013-01-25	2013-01-28	1	2	1	99	1	4	1
CAF	2013-01-28	2013-01-27	2013-01-28	1	2	1	99	1	4	Missing
CAF	2013-01-28	2013-01-25	2013-01-28	1	2	1	99	1	4	1
CAF	2013-01-29	2013-01-28	2013-01-29	4	2	2	1	1	2	1
CAF	2013-01-30	2013-01-29	2013-01-30	1	2	1	99	1	4	1
CAF	2013-01-30	2013-01-24	2013-01-28	1	1	1	1	1	4	1
CAF	2013-01-31	2013-01-26	2013-01-29	1	1	1	0	1	4	1
CAF	2013-01-31	2013-01-24	2013-01-28	1	2	1	0	1	4	1
CAF	2013-01-31	2013-01-25	2013-01-28	1	2	1	1	1	4	1
CAF	2013-01-31	2013-01-21	2013-01-29	1	2	1	0	1	4	1
CAF	2013-01-31	2013-01-23	2013-01-29	1	2	1	0	2	4	1
CAF	2013-01-31	2013-01-20	2013-01-28	1	2	1	0	1	4	1
CAF	2013-01-31	2013-01-22	2013-01-28	1	2	1	0	1	4	1
CAF	Missing	2013-01-20	2013-01-28	1	2	1	0	1	4	1
CAF	2013-01-31	2013-01-21	2013-01-28	1	2	1	0	1	4	1
CAF	2013-01-30	2013-01-19	2013-01-28	1	2	1	0	1	4	1
CAF	2013-01-31	2013-01-21	2013-01-28	1	2	1	0	1	4	1
CAF	2013-01-31	2013-01-24	2013-01-28	1	2	1	0	1	4	1
CAF	2013-01-31	2013-01-23	2013-01-28	1	1	1	0	1	4	1
CAF	2013-01-31	2013-01-26	2013-01-28	1	1	1	0	1	4	1
CAF	2013-01-31	2013-01-29	2013-01-30	4	2	2	2	1	1	1
CAF	2013-02-01	2013-01-22	2013-02-01	1	1	1	99	1	4	1
CAF	2013-02-01	2013-01-29	2013-02-01	1	1	1	99	1	4	1
CAF	2013-02-05	2013-01-20	2013-01-29	1	2	1	99	1	4	1
CAF	2013-02-05	2013-01-21	2013-01-29	1	2	1	99	1	4	1
CAF	2013-02-05	2013-01-24	2013-01-29	1	2	1	99	1	4	1
CAF	2013-02-05	2013-01-21	2013-01-29	1	2	1	99	1	4	1
CAF	2013-02-05	2013-01-24	2013-01-29	1	2	1	99	1	4	1
CAF	2013-02-08	2013-02-01	2013-02-04	1	1	1	99	1	4	1
CAF	2013-02-08	2013-02-03	2013-02-04	1	2	1	99	1	4	1
CAF	2013-02-08	2013-01-30	2013-02-04	1	2	1	99	1	4	1
CAF	2013-02-08	2013-01-30	2013-02-04	1	2	1	99	1	4	1
CAF	2013-02-08	2013-02-01	2013-02-04	1	2	1	99	1	4	1
CAF	2013-02-04	2013-02-01	2013-02-04	1	2	1	99	1	4	1
CAF	2013-02-08	2013-01-30	2013-02-04	1	2	1	99	1	4	1
CAF	2013-02-08	2013-02-01	2013-02-04	1	2	1	99	1	4	1
CAF	2013-02-08	2013-02-02	2013-02-04	1	2	1	99	1	4	1
CAF	2013-02-08	2013-01-30	2013-02-04	1	2	1	99	1	4	1
CAF	2013-02-08	2013-02-02	2013-02-04	1	2	1	99	1	4	1
CAF	Missing	2013-01-20	Missing	Missing	2	Missing	99	1	Missing	Missing
CAF	Missing	2013-01-20	Missing	Missing	2	Missing	99	1	Missing	Missing
CAF	Missing	2013-01-20	Missing	Missing	2	Missing	99	1	Missing	Missing
CAF	Missing	2013-01-20	Missing	Missing	2	Missing	99	1	Missing	Missing
CAF	Missing	2013-01-20	Missing	Missing	2	Missing	99	1	Missing	Missing
CAF	Missing	2013-01-19	Missing	Missing	2	Missing	99	1	Missing	Missing
CAF	Missing	2013-01-19	Missing	Missing	2	Missing	99	1	Missing	Missing
CAF	Missing	2013-01-22	Missing	Missing	2	Missing	99	1	Missing	Missing
CAF	Missing	2013-01-02	Missing	Missing	2	Missing	99	1	Missing	Missing
CAF	Missing	2013-01-05	Missing	Missing	2	Missing	99	1	Missing	Missing
CAF	Missing	2013-01-06	Missing	Missing	2	Missing	99	1	Missing	Missing
CAF	Missing	2013-01-06	Missing	Missing	2	Missing	99	1	Missing	Missing
CAF	Missing	2013-01-08	Missing	Missing	2	Missing	99	1	Missing	Missing
CAF	Missing	2013-01-15	Missing	Missing	2	Missing	99	1	Missing	Missing
CAF	Missing	2013-01-19	Missing	Missing	2	Missing	99	1	Missing	Missing
CAF	Missing	2013-01-19	Missing	Missing	2	Missing	99	1	Missing	Missing
CAF	Missing	2013-01-19	Missing	Missing	2	Missing	99	1	Missing	Missing
CAF	Missing	2013-01-19	Missing	Missing	2	Missing	99	1	Missing	Missing
CAF	Missing	2013-01-19	Missing	Missing	2	Missing	99	1	Missing	Missing
CAF	Missing	2013-01-23	Missing	Missing	2	Missing	99	1	Missing	Missing
CAF	Missing	2013-01-21	Missing	Missing	2	Missing	99	1	Missing	Missing
CAF	Missing	2013-01-23	Missing	Missing	2	Missing	99	1	Missing	Missing
CAF	2013-01-19	2013-01-18	2013-01-19	1	2	1	0	1	Missing	1
CAF	Missing	2013-01-18	Missing	Missing	2	Missing	0	1	Missing	Missing
CAF	Missing	2013-01-03	Missing	Missing	2	Missing	99	1	Missing	Missing
CAF	Missing	2013-01-02	Missing	Missing	2	Missing	99	1	Missing	Missing
CAF	2013-02-08	2013-02-04	2013-02-08	4	2	2	3	1	1	1
CAF	2013-02-11	2013-02-02	2013-02-08	4	2	2	1	1	2	1
CAF	2013-02-11	2013-01-22	2013-02-11	1	1	1	99	1	4	1
CAF	2013-02-12	2013-02-10	2013-02-12	1	2	1	99	1	4	1
CAF	2013-02-13	2013-02-10	2013-02-12	4	2	2	1	1	3	1
CAF	2013-02-13	2013-02-11	2013-02-12	4	2	2	4	1	2	1
CAF	2013-02-13	2013-02-11	2013-02-13	4	1	2	99	1	2	1
CAF	2013-02-13	2013-02-09	2013-02-13	1	2	1	99	1	4	1
CAF	2013-02-14	2013-02-06	2013-02-11	4	2	2	1	1	2	1
CAF	2013-02-15	2013-02-12	2013-02-14	4	2	2	2	1	2	1
CAF	2013-02-15	2013-02-12	2013-02-15	1	2	1	99	1	4	1
CAF	2013-02-15	2013-02-13	2013-02-14	1	2	1	99	1	4	1
CAF	2013-02-15	2013-02-13	2013-02-15	4	2	2	99	1	2	1
CAF	2013-02-15	2013-02-14	2013-02-15	1	2	1	99	1	4	1
CAF	2013-02-15	2013-02-13	2013-02-15	1	2	1	99	1	4	1
CAF	2013-02-16	2013-02-08	2013-02-10	4	2	2	0	1	2	1
CAF	2013-02-16	2013-02-06	2013-02-10	1	2	1	0	1	4	1
CAF	2013-02-16	2013-02-08	2013-02-10	4	2	2	0	1	2	1
CAF	2013-02-16	2013-02-07	2013-02-10	4	2	2	0	1	2	1
CAF	2013-02-16	2013-02-06	2013-02-10	4	2	2	0	1	1	1
CAF	2013-02-18	2013-02-11	2013-02-18	4	2	2	99	1	2	1
CAF	2013-02-18	2013-02-14	2013-02-18	4	2	2	99	1	2	1
CAF	2013-02-18	2013-02-18	2013-02-18	4	2	2	99	1	1	1
CAF	2013-02-18	2013-02-17	2013-02-18	3	2	3	1	1	1	1
CAF	2013-02-19	2013-02-12	2013-02-17	1	2	1	99	1	4	1
CAF	2013-02-19	2013-02-12	2013-02-17	4	2	2	99	1	2	1
CAF	2013-02-19	2013-02-12	2013-02-17	1	2	1	99	1	4	1
CAF	2013-02-19	2013-02-12	2013-02-17	1	2	1	99	1	4	1
CAF	2013-02-19	2013-02-12	2013-02-17	1	2	1	99	1	4	1
CAF	2013-02-19	2013-02-12	2013-02-19	1	2	1	99	1	4	1
CAF	2013-02-20	2013-02-18	2013-02-20	1	2	1	1	1	4	1
CAF	2013-02-20	2013-02-16	2013-02-19	4	2	2	99	1	3	1
CAF	2013-02-21	2013-02-20	2013-02-21	1	2	1	99	1	4	1
CAF	2013-02-22	2013-02-19	2013-02-21	4	2	2	99	1	3	1
CAF	2013-02-22	2013-02-14	2013-02-19	4	2	2	99	1	2	1
CAF	2013-02-22	2013-02-17	2013-02-19	1	1	1	1	1	4	1
CAF	2013-02-22	2013-02-14	2013-02-19	1	1	1	99	1	4	1
CAF	2013-02-22	2013-02-15	2013-02-19	1	1	1	99	1	4	1
CAF	2013-02-22	2013-02-12	2013-02-17	1	1	1	99	1	4	1
CAF	2013-02-22	2013-02-19	2013-02-21	1	2	1	99	1	4	1
CAF	2013-02-22	2013-02-21	2013-02-22	4	2	2	1	1	1	1
CAF	2013-02-20	2013-02-13	2013-02-20	4	2	2	99	1	2	1
CAF	2013-02-20	2013-02-18	2013-02-20	4	2	2	0	1	2	1
CAF	2013-02-21	2013-02-20	2013-02-21	1	2	1	0	1	4	1
CAF	2013-02-21	2013-02-20	2013-02-21	4	2	2	99	1	3	1
CAF	2013-02-24	2013-02-19	2013-02-24	4	2	2	1	1	2	1
CAF	2013-02-25	2013-02-24	2013-02-25	1	2	1	99	1	4	1
CAF	2013-02-25	2013-02-20	2013-02-25	1	2	1	99	1	4	1
CAF	2013-02-25	2013-02-24	2013-02-25	1	2	1	99	1	4	1
CAF	2013-02-25	2013-02-21	2013-02-25	4	2	2	99	1	1	1
CAF	2013-02-25	2013-02-21	2013-02-25	1	2	1	1	1	4	1
CAF	2013-02-25	2013-02-24	2013-02-25	1	2	1	99	1	4	1
CAF	2013-02-26	2013-02-23	2013-02-25	4	2	2	1	1	1	1
CAF	2013-02-26	2013-02-02	2013-02-26	1	2	1	0	1	4	Missing
CAF	2013-02-26	2013-02-14	2013-02-26	1	2	1	0	1	4	1
CAF	2013-02-26	2013-02-24	2013-02-26	1	2	1	1	1	4	1
CAF	2013-02-26	2013-02-24	2013-02-26	1	2	1	1	1	4	1
CAF	2013-02-26	2013-02-24	2013-02-25	4	2	2	99	1	1	1
CAF	2013-02-27	2013-02-21	2013-02-27	1	2	1	0	1	4	1
CAF	2013-02-28	2013-02-27	2013-02-28	4	2	2	99	1	1	1
CAF	2013-02-28	2013-02-28	2013-02-28	4	2	2	99	1	1	1
CAF	2013-03-04	2013-02-16	2013-02-22	4	1	2	99	1	2	1
CAF	2013-02-28	2013-02-18	2013-02-20	1	1	1	99	1	4	1
CAF	2013-03-04	2013-02-13	2013-02-19	1	1	1	99	Missing	4	1
CAF	2013-03-04	2013-02-20	2013-02-23	4	2	2	99	1	3	1
CAF	2013-03-04	2013-02-04	2013-03-04	4	2	2	99	1	2	1
CAF	2013-03-04	2013-03-03	2013-03-04	4	2	2	99	1	2	1
CAF	2013-03-04	2013-03-03	2013-03-04	4	Missing	2	99	Missing	1	1
CAF	2013-03-05	2013-02-20	2013-03-05	4	Missing	2	99	Missing	2	1
CAF	2013-03-05	2013-03-03	2013-03-05	4	2	2	99	1	2	1
CAF	2013-03-05	2013-03-03	2013-03-04	4	2	2	99	1	1	1
CAF	2013-03-05	2013-02-28	2013-03-05	1	2	1	1	1	4	1
CAF	2013-03-05	2013-02-28	2013-03-05	1	2	1	1	1	4	1
CAF	2013-03-05	2013-02-28	2013-03-05	1	2	1	0	1	4	1
CAF	2013-03-06	2013-03-03	2013-03-06	4	2	2	1	1	1	1
CAF	2013-03-06	2013-03-03	2013-03-06	4	2	2	1	1	2	1
CAF	2013-03-06	2013-03-01	2013-03-06	4	2	2	1	1	2	1
CAF	2013-03-06	2013-03-04	2013-03-05	1	Missing	1	0	Missing	4	1
CAF	2013-03-06	2013-03-03	2013-03-06	4	2	2	1	1	1	1
CAF	2013-03-07	2013-02-23	2013-03-07	1	2	1	99	1	4	1
CAF	2013-03-07	2013-02-27	2013-03-06	1	2	1	1	1	4	1
CAF	2013-03-08	2013-03-04	2013-03-08	1	1	1	99	1	4	1
CAF	2013-03-08	2013-03-06	2013-03-08	1	1	1	1	1	4	1
CAF	2013-03-09	2013-03-06	2013-03-07	1	2	1	99	1	4	1
CAF	2013-03-09	2013-03-02	2013-03-07	1	1	1	99	1	4	1
CAF	2013-03-11	2013-03-09	2013-03-11	4	2	2	1	1	2	1
CAF	2013-03-11	2013-03-10	2013-03-11	4	2	2	99	1	3	1
CAF	2013-03-13	2013-02-24	2013-03-13	1	2	1	99	1	4	1
CAF	2013-03-13	2013-03-12	2013-03-13	1	1	1	99	1	4	1
CAF	2013-03-13	2013-03-11	2013-03-13	4	2	2	1	1	3	1
CAF	2013-03-15	2013-03-01	2013-03-15	4	1	2	99	1	2	1
CAF	2013-03-15	2013-03-09	2013-03-13	4	2	2	2	1	1	1
CAF	2013-03-15	2013-03-08	2013-03-11	4	2	2	99	1	2	1
CAF	2013-03-15	2013-03-07	2013-03-11	4	2	2	99	1	1	1
CAF	2013-03-18	2013-03-16	2013-03-18	4	1	2	99	1	2	1
CAF	2013-03-18	2013-03-07	2013-03-13	4	2	1	99	1	4	2
CAF	2013-03-18	2013-03-06	2013-03-14	1	2	1	99	1	4	1
CAF	2013-03-18	2013-03-17	2013-03-18	4	2	2	1	1	1	1
CAF	2013-03-18	2013-03-17	2013-03-18	4	2	2	99	1	1	1
CAF	2013-03-18	2013-03-16	2013-03-18	1	2	1	99	1	4	1
CAF	2013-03-18	2013-03-17	2013-03-18	4	2	2	99	1	2	1
CAF	2013-03-18	2013-03-17	2013-03-18	4	2	2	99	1	1	1
CAF	2013-03-19	2013-03-10	2013-03-15	4	2	2	1	1	2	1
CAF	2013-03-19	2013-03-12	2013-03-16	4	2	2	1	1	3	1
CAF	2013-03-19	2013-03-18	2013-03-19	4	2	2	99	1	3	1
CAF	2013-03-19	2013-02-26	2013-03-19	4	2	2	99	1	2	1
CAF	2013-03-19	2013-03-16	2013-03-19	4	2	2	99	1	3	1
CAF	2013-03-19	2013-03-16	2013-03-18	4	2	2	99	1	1	1
CAF	2013-03-21	2013-03-12	2013-03-18	1	2	1	0	1	4	1
CAF	2013-03-19	2013-03-15	2013-03-18	4	2	2	0	1	2	1
CAF	2013-03-21	2013-03-11	2013-03-18	1	2	1	0	1	4	1
CAF	2013-03-21	2013-03-19	2013-03-21	1	1	1	1	1	4	1
CAF	2013-03-21	2013-03-20	2013-03-21	1	2	1	99	1	4	1
CAF	2013-03-22	2013-03-07	2013-03-11	4	1	2	1	1	2	1
CAF	2013-03-22	2013-03-19	2013-03-22	4	2	2	1	1	1	1
CAF	2013-03-22	2013-03-17	2013-03-22	4	2	2	1	1	3	1
CAF	2013-03-22	2013-03-18	2013-03-20	4	2	2	99	1	1	1
CAF	2013-03-22	2013-03-14	2013-03-21	4	2	2	1	1	1	1
CAF	2013-03-22	2013-03-10	2013-03-21	4	2	2	1	1	1	1
CAF	2013-03-22	2013-03-20	2013-03-21	4	2	2	99	1	2	1
CAF	2013-04-03	2013-04-01	2013-04-02	1	1	1	99	1	4	1
CAF	Missing	2013-01-05	Missing	3	2	Missing	0	1	Missing	Missing
CAF	Missing	2013-01-15	Missing	3	2	Missing	0	1	Missing	Missing
CAF	Missing	2013-01-19	Missing	3	2	Missing	99	1	Missing	Missing
CAF	Missing	2013-01-21	Missing	3	2	Missing	99	1	Missing	Missing
CAF	Missing	2013-01-21	Missing	3	2	Missing	0	1	Missing	Missing
CAF	Missing	2013-01-23	Missing	3	2	Missing	99	1	Missing	Missing
CAF	Missing	2013-01-26	Missing	3	2	Missing	1	1	Missing	Missing
CAF	Missing	2013-01-26	Missing	3	2	Missing	99	1	Missing	Missing
CAF	Missing	2013-02-11	Missing	3	2	Missing	2	1	Missing	Missing
CAF	Missing	2013-02-10	Missing	3	2	Missing	0	1	Missing	Missing
CAF	Missing	2013-02-20	Missing	3	1	Missing	0	1	Missing	Missing
CAF	Missing	2013-02-15	Missing	3	1	Missing	0	1	Missing	Missing
CAF	Missing	2013-02-15	Missing	3	2	Missing	0	1	Missing	Missing
CAF	Missing	2013-02-13	Missing	3	2	Missing	0	1	Missing	Missing
CAF	Missing	2013-01-18	Missing	3	2	Missing	0	1	Missing	Missing
CAF	Missing	2013-01-20	Missing	3	2	Missing	0	1	Missing	Missing
CAF	Missing	2013-01-28	Missing	3	2	Missing	0	1	Missing	Missing
CAF	Missing	2013-02-02	Missing	3	2	Missing	0	1	Missing	Missing
CAF	Missing	2013-01-31	Missing	3	2	Missing	0	1	Missing	Missing
CAF	Missing	2013-02-04	Missing	3	2	Missing	0	1	Missing	Missing
CAF	Missing	2013-02-05	Missing	3	2	Missing	0	1	Missing	Missing
CAF	Missing	2013-02-10	Missing	3	2	Missing	0	1	Missing	Missing
CAF	Missing	2013-02-12	Missing	3	2	Missing	0	1	Missing	Missing
CAF	Missing	2013-02-01	Missing	3	2	Missing	0	1	Missing	Missing
CAF	Missing	2013-02-02	Missing	3	2	Missing	0	1	Missing	Missing
CAF	Missing	2013-01-27	Missing	3	2	Missing	0	1	Missing	Missing
CAF	Missing	2013-02-14	Missing	3	2	Missing	0	1	Missing	Missing
CAF	Missing	2013-02-17	Missing	3	2	Missing	0	1	Missing	Missing
CAF	Missing	2013-02-12	Missing	3	2	Missing	0	1	Missing	Missing
CAF	Missing	2013-01-16	Missing	3	2	Missing	0	1	Missing	Missing
CAF	Missing	2013-01-09	Missing	3	2	Missing	0	1	Missing	Missing
CAF	Missing	2013-01-19	Missing	3	2	Missing	0	1	Missing	Missing
CAF	Missing	2013-01-16	Missing	3	2	Missing	0	1	Missing	Missing
CAF	Missing	2013-01-27	Missing	3	2	Missing	0	1	Missing	Missing
CAF	Missing	2013-02-04	Missing	3	2	Missing	0	1	Missing	Missing
CAF	Missing	2013-01-30	Missing	3	2	Missing	0	1	Missing	Missing
CAF	Missing	2013-01-29	Missing	3	2	Missing	0	1	Missing	Missing
CAF	Missing	2013-01-30	Missing	3	2	Missing	0	1	Missing	Missing
CAF	Missing	2013-01-30	Missing	3	2	Missing	0	1	Missing	Missing
CAF	Missing	2013-01-31	Missing	3	2	Missing	99	1	Missing	Missing
CAF	Missing	2013-02-01	Missing	3	2	Missing	0	1	Missing	Missing
CAF	Missing	2013-02-01	Missing	3	2	Missing	0	1	Missing	Missing
CAF	Missing	2013-02-01	Missing	3	2	Missing	0	1	Missing	Missing
CAF	Missing	2013-02-01	Missing	3	2	Missing	0	1	Missing	Missing
CAF	Missing	2013-02-02	Missing	3	2	Missing	0	1	Missing	Missing
CAF	Missing	2013-02-02	Missing	3	2	Missing	0	1	Missing	Missing
CAF	Missing	2013-02-08	Missing	3	2	Missing	0	1	Missing	Missing
CAF	Missing	2013-02-10	Missing	3	2	Missing	0	1	Missing	Missing
CAF	Missing	2013-02-10	Missing	3	2	Missing	0	1	Missing	Missing
CAF	Missing	2013-02-13	Missing	3	2	Missing	0	1	Missing	Missing
CAF	Missing	2013-02-13	Missing	3	2	Missing	0	1	Missing	Missing
CAF	Missing	2013-02-07	Missing	3	2	Missing	0	1	Missing	Missing
CAF	Missing	2013-02-13	Missing	3	2	Missing	0	1	Missing	Missing
CAF	Missing	2013-02-13	Missing	3	2	Missing	0	1	Missing	Missing
CAF	Missing	2013-02-13	Missing	3	2	Missing	0	1	Missing	Missing
CAF	Missing	2013-02-13	Missing	3	2	Missing	0	1	Missing	Missing
CAF	Missing	2013-02-12	Missing	3	2	Missing	0	1	Missing	Missing
CAF	Missing	2013-02-12	Missing	3	2	Missing	0	1	Missing	Missing
CAF	Missing	2013-02-14	Missing	3	2	Missing	0	1	Missing	Missing
CAF	Missing	2013-01-15	Missing	3	2	Missing	0	1	Missing	Missing
CAF	Missing	2013-02-15	Missing	3	2	Missing	0	1	Missing	Missing
CAF	Missing	2013-02-15	Missing	3	2	Missing	0	1	Missing	Missing
CAF	Missing	2013-02-14	Missing	3	2	Missing	0	1	Missing	Missing
CAF	Missing	2013-02-16	Missing	3	2	Missing	0	1	Missing	Missing
CAF	Missing	2013-02-13	Missing	3	2	Missing	0	1	Missing	Missing
CAF	Missing	2013-02-14	Missing	3	2	Missing	0	1	Missing	Missing
CAF	Missing	2013-02-15	Missing	3	2	Missing	0	1	Missing	Missing
CAF	Missing	2013-02-16	Missing	3	2	Missing	0	1	Missing	Missing
CAF	Missing	2013-02-13	Missing	3	2	Missing	0	1	Missing	Missing
CAF	Missing	2013-02-14	Missing	3	2	Missing	0	1	Missing	Missing
CAF	Missing	2013-02-15	Missing	3	2	Missing	0	1	Missing	Missing
CAF	Missing	2013-02-15	Missing	3	2	Missing	0	1	Missing	Missing
CAF	Missing	2013-02-15	Missing	3	2	Missing	0	1	Missing	Missing
CAF	Missing	2013-02-16	Missing	3	2	Missing	0	1	Missing	Missing
CAF	Missing	2013-02-14	Missing	3	2	Missing	0	1	Missing	Missing
CAF	Missing	2013-02-15	Missing	3	2	Missing	0	1	Missing	Missing
CAF	Missing	2013-02-16	Missing	3	2	Missing	0	1	Missing	Missing
CAF	Missing	2013-02-15	Missing	3	2	Missing	0	1	Missing	Missing
CAF	Missing	2013-02-15	Missing	3	2	Missing	0	1	Missing	Missing
CAF	Missing	2013-02-15	Missing	3	2	Missing	0	1	Missing	Missing
CAF	Missing	2013-02-15	Missing	3	2	Missing	0	1	Missing	Missing
CAF	Missing	2013-02-15	Missing	3	2	Missing	0	1	Missing	Missing
CAF	Missing	2013-02-15	Missing	3	2	Missing	0	1	Missing	Missing
CAF	Missing	2013-02-16	Missing	3	2	Missing	0	1	Missing	Missing
CAF	Missing	2013-02-15	Missing	3	2	Missing	0	1	Missing	Missing
CAF	Missing	2013-02-15	Missing	3	2	Missing	0	1	Missing	Missing
CAF	Missing	2013-02-13	Missing	3	2	Missing	0	1	Missing	Missing
CAF	Missing	2013-02-14	Missing	3	2	Missing	0	1	Missing	Missing
CAF	Missing	2013-02-16	Missing	3	2	Missing	0	1	Missing	Missing
CAF	Missing	2013-02-15	Missing	3	2	Missing	0	1	Missing	Missing
CAF	Missing	2013-02-14	Missing	3	2	Missing	0	1	Missing	Missing
CAF	Missing	2013-02-16	Missing	3	2	Missing	0	1	Missing	Missing
CAF	Missing	2013-02-17	Missing	3	2	Missing	0	1	Missing	Missing
CAF	Missing	2013-02-17	Missing	3	2	Missing	0	1	Missing	Missing
CAF	Missing	2013-02-14	Missing	3	2	Missing	0	1	Missing	Missing
CAF	Missing	2013-02-16	Missing	3	2	Missing	0	1	Missing	Missing
CAF	Missing	2013-02-15	Missing	3	2	Missing	0	1	Missing	Missing
CAF	Missing	2013-02-15	Missing	3	2	Missing	0	1	Missing	Missing
CAF	Missing	2013-02-15	Missing	3	2	Missing	0	1	Missing	Missing
CAF	Missing	2013-02-15	Missing	3	2	Missing	0	1	Missing	Missing
CAF	Missing	2013-02-16	Missing	3	2	Missing	0	1	Missing	Missing
CAF	Missing	2013-02-17	Missing	3	2	Missing	0	1	Missing	Missing
CAF	Missing	2013-02-12	Missing	3	2	Missing	0	1	Missing	Missing
CAF	Missing	2013-02-14	Missing	3	2	Missing	0	1	Missing	Missing
CAF	Missing	2013-02-13	Missing	3	2	Missing	0	1	Missing	Missing
CAF	Missing	2013-02-16	Missing	3	2	Missing	0	1	Missing	Missing
CAF	Missing	2013-02-13	Missing	3	2	Missing	0	1	Missing	Missing
CAF	Missing	2013-02-14	Missing	3	2	Missing	0	1	Missing	Missing
CAF	Missing	2013-02-16	Missing	3	2	Missing	0	1	Missing	Missing
CAF	Missing	2013-02-16	Missing	3	2	Missing	0	1	Missing	Missing
CAF	Missing	2013-02-14	Missing	3	2	Missing	0	1	Missing	Missing
CAF	2013-04-05	2013-04-04	2013-04-05	1	1	1	99	1	4	1
CAF	2013-04-08	2013-03-22	2013-04-08	4	2	2	99	1	2	1
CAF	2013-04-08	2013-04-01	2013-04-08	3	1	3	99	1	4	1
CAF	2013-04-08	2013-04-04	2013-04-08	1	1	1	0	1	4	1
CAF	2013-04-09	2013-04-08	2013-04-09	4	1	2	1	1	3	1
CAF	2013-04-08	2013-03-30	2013-04-01	4	2	2	1	1	2	1
CAF	2013-04-10	2013-04-07	2013-04-08	1	2	1	0	1	4	1
CAF	2013-04-10	2013-04-05	2013-04-08	1	2	1	99	1	4	1
CAF	2013-04-11	2013-04-10	2013-04-11	1	2	1	0	1	4	1
CAF	2013-04-08	2013-04-03	2013-04-05	4	1	2	1	1	2	1
CAF	2013-04-17	2013-04-12	2013-04-17	4	1	2	1	1	2	1
CAF	2013-04-18	2013-04-07	2013-04-11	4	1	2	99	1	2	1
CAF	2013-04-18	2013-04-12	2013-04-18	4	1	2	99	1	2	1
CAF	2013-04-23	2013-04-07	2013-04-08	4	2	2	2	1	3	1
CAF	2013-04-29	2013-04-25	2013-04-27	4	1	2	1	1	1	1
CAF	2013-05-03	2013-04-28	2013-04-30	4	2	2	99	1	2	1
CAF	2013-05-03	2013-04-24	2013-04-30	1	2	1	0	1	4	1
CAF	2013-05-06	2013-04-28	2013-05-02	1	2	1	0	1	4	1
CAF	2013-05-06	2013-04-29	2013-05-02	1	2	1	0	1	4	1
CAF	2013-05-06	2013-04-29	2013-05-02	4	2	2	0	1	2	1
CAF	2013-05-06	2013-04-28	2013-05-02	4	2	2	0	1	2	1
CAF	2013-05-06	2013-05-01	2013-05-06	1	1	1	1	1	4	1
CAF	2013-05-08	2013-04-24	2013-05-04	4	2	2	1	1	1	1
CAF	2013-05-08	2013-05-07	2013-05-08	4	1	2	1	1	2	1
CAF	2013-05-08	2013-04-25	2013-05-08	Missing	2	Missing	2	1	Missing	1
CAF	2013-05-15	2013-05-10	2013-05-15	4	1	2	99	1	2	1
CAF	2013-05-18	2013-05-12	2013-05-14	4	1	2	0	1	2	1
CAF	2013-05-18	2013-05-11	2013-05-13	4	2	2	0	1	1	1
CAF	2013-05-21	2013-05-18	2013-05-20	4	1	2	1	1	2	1
CAF	Missing	2013-01-19	Missing	3	2	4	99	1	4	Missing
CAF	Missing	2013-01-17	Missing	3	2	4	99	1	4	Missing
CAF	Missing	2013-01-18	Missing	3	2	4	99	1	4	Missing
CAF	Missing	2013-01-18	Missing	3	2	4	99	1	4	Missing
CAF	Missing	2013-01-17	Missing	3	2	4	99	1	4	Missing
CAF	Missing	2013-01-18	Missing	3	2	4	99	1	4	Missing
CAF	Missing	2013-01-17	Missing	3	2	4	99	1	4	Missing
CAF	Missing	2013-01-18	Missing	3	2	4	99	1	4	Missing
CAF	Missing	2013-01-22	Missing	3	2	Missing	99	1	Missing	Missing
CAF	Missing	2013-01-22	Missing	3	2	Missing	99	1	Missing	Missing
CAF	Missing	2013-01-22	Missing	3	2	Missing	99	1	Missing	Missing
CAF	Missing	2013-01-22	Missing	3	2	Missing	99	1	Missing	Missing
CAF	Missing	2013-01-22	Missing	3	2	Missing	99	1	Missing	Missing
CAF	Missing	2013-01-29	Missing	3	2	Missing	99	1	Missing	Missing
CAF	Missing	2013-01-29	Missing	3	2	Missing	99	1	Missing	Missing
CAF	Missing	2013-01-29	Missing	3	2	Missing	99	1	Missing	Missing
CAF	Missing	2013-01-29	Missing	3	2	Missing	99	1	Missing	Missing
CAF	Missing	2013-01-29	Missing	3	2	Missing	99	1	Missing	Missing
CAF	Missing	2013-01-29	Missing	3	2	Missing	99	1	Missing	Missing
CAF	Missing	2013-01-29	Missing	3	2	Missing	99	1	Missing	Missing
CAF	Missing	2013-01-29	Missing	3	2	Missing	99	1	Missing	Missing
CAF	Missing	2013-01-29	Missing	3	2	Missing	99	1	Missing	Missing
CAF	Missing	2013-01-29	Missing	3	2	Missing	99	1	Missing	Missing
CAF	Missing	2013-01-29	Missing	3	2	Missing	99	1	Missing	Missing
CAF	Missing	2013-01-29	Missing	3	2	Missing	99	1	Missing	Missing
CAF	Missing	2013-01-28	Missing	3	2	Missing	99	1	Missing	Missing
CAF	Missing	2013-01-31	Missing	3	2	Missing	99	1	Missing	Missing
CAF	Missing	2013-02-01	Missing	3	2	Missing	0	1	Missing	Missing
CAF	Missing	2013-02-01	Missing	3	2	Missing	99	1	Missing	Missing
CAF	Missing	2013-01-31	Missing	3	2	Missing	99	1	Missing	Missing
CAF	Missing	2013-01-25	Missing	3	2	Missing	99	1	Missing	Missing
CAF	Missing	2013-01-25	Missing	3	2	Missing	99	1	Missing	Missing
CAF	Missing	2013-01-30	Missing	3	2	Missing	99	1	Missing	Missing
CAF	Missing	2013-01-30	Missing	3	2	Missing	99	1	Missing	Missing
CAF	Missing	2013-01-25	Missing	3	2	Missing	99	1	Missing	Missing
CAF	Missing	2013-01-30	Missing	3	2	Missing	99	1	Missing	Missing
CAF	Missing	2013-01-30	Missing	3	2	Missing	99	1	Missing	Missing
CAF	Missing	2013-02-01	Missing	3	2	Missing	99	1	Missing	Missing
CAF	Missing	2013-02-01	Missing	3	2	Missing	99	1	Missing	Missing
CAF	Missing	2013-02-01	Missing	3	2	Missing	99	1	Missing	Missing
CAF	Missing	2013-01-28	Missing	3	2	Missing	99	1	Missing	Missing
CAF	Missing	2013-01-27	Missing	3	2	Missing	99	1	Missing	Missing
CAF	Missing	2013-01-17	Missing	3	2	Missing	99	1	Missing	Missing
CAF	Missing	2013-01-18	Missing	3	2	Missing	99	1	Missing	Missing
CAF	Missing	2013-01-18	Missing	3	2	Missing	99	1	Missing	Missing
CAF	Missing	2013-01-17	Missing	3	2	Missing	99	1	Missing	Missing
CAF	Missing	2013-01-18	Missing	3	2	Missing	99	1	Missing	Missing
CAF	Missing	2013-01-18	Missing	3	2	Missing	99	1	Missing	Missing
CAF	Missing	2013-01-20	Missing	3	2	Missing	99	1	Missing	Missing
CAF	Missing	2013-01-18	Missing	3	2	Missing	99	1	Missing	Missing
CAF	Missing	2013-01-18	Missing	3	2	Missing	99	1	Missing	Missing
CAF	Missing	2013-01-19	Missing	3	2	Missing	99	1	Missing	Missing
CAF	Missing	2013-01-18	Missing	3	2	Missing	99	1	Missing	Missing
CAF	2013-05-22	2013-05-16	2013-05-21	1	2	1	1	1	4	1
CAF	2013-05-22	2013-05-20	2013-05-22	4	2	2	99	1	2	1
CAF	2013-05-23	2013-05-19	2013-05-22	1	2	1	0	1	4	1
CAF	2013-05-24	2013-05-09	2013-05-23	1	2	1	0	1	4	1
CAF	2013-05-31	2013-05-22	2013-05-29	4	2	2	99	1	2	1
CAF	2013-06-04	2013-06-01	2013-06-04	1	2	1	1	1	4	1
CAF	2013-06-07	2013-05-31	2013-06-07	4	2	2	99	1	2	1
CAF	2013-06-07	2013-06-01	2013-06-07	4	1	2	99	1	2	1
CAF	2013-06-10	2013-06-07	2013-06-08	1	1	1	99	2	4	1
CAF	2013-06-11	2013-06-07	2013-06-10	1	1	1	99	1	4	1
CAF	2013-06-14	2013-06-12	2013-06-14	4	2	2	2	1	2	1
CAF	2013-06-17	2013-06-04	2013-06-11	1	2	1	0	1	4	1
CAF	2013-06-17	2013-06-09	2013-06-11	1	2	1	1	1	4	1
CAF	2013-06-17	2013-06-07	2013-06-11	1	2	1	1	1	4	1
CAF	2013-06-17	2013-05-28	2013-06-11	1	2	1	1	1	4	1
CAF	2013-06-17	2013-06-06	2013-06-11	1	2	1	1	1	4	1
CAF	2013-06-17	2013-06-08	2013-06-11	4	2	2	1	1	2	1
CAF	2013-06-17	2013-06-06	2013-06-11	1	2	1	0	1	4	1
CAF	2013-06-17	2013-06-08	2013-06-11	1	2	1	1	1	4	1
CAF	2013-06-17	2013-06-01	2013-06-13	4	1	2	99	1	2	1
CAF	2013-06-17	2013-06-10	2013-06-17	4	2	2	99	1	2	1
CAF	2013-05-23	2013-05-18	2013-05-23	4	2	2	99	1	2	1
CAF	2013-03-12	2013-03-10	2013-03-12	4	2	2	1	1	2	1
CAF	2013-03-12	2013-03-08	2013-03-12	4	2	2	99	1	2	1
CAF	2013-03-12	2013-03-03	2013-03-12	1	2	1	99	1	4	1
CAF	2013-06-18	2013-06-16	2013-06-17	4	2	2	2	1	4	1
CAF	2013-06-21	2013-06-11	2013-06-19	4	2	2	1	1	2	1
CAF	2013-06-24	2013-05-27	2013-06-03	1	2	1	0	1	4	1
CAF	2013-06-24	2013-06-14	2013-06-14	1	1	1	2	1	4	1
CAF	2013-06-27	2013-06-05	2013-06-22	1	1	1	0	1	4	1
CAF	2013-06-27	2013-06-17	2013-06-21	1	2	1	0	1	4	1
CAF	2013-06-27	2013-06-19	2013-06-21	4	2	2	0	1	2	1
CAF	2013-06-27	2013-06-17	2013-06-21	1	2	1	99	1	4	1
CAF	2013-06-27	2013-06-20	2013-06-22	1	2	1	0	1	4	1
CAF	2013-06-27	2013-06-20	2013-06-22	1	2	1	0	1	4	1
CAF	2013-06-27	2013-06-18	2013-06-22	1	2	1	0	1	4	1
CAF	2013-06-27	2013-06-17	2013-06-20	1	2	1	0	1	4	1
CAF	2013-06-27	2013-06-19	2013-06-21	1	2	1	0	1	4	1
CAF	2013-06-27	2013-06-18	2013-06-20	4	2	2	0	1	2	1
CAF	2013-06-27	2013-06-20	2013-06-20	4	2	2	0	1	4	1
CAF	2013-06-27	2013-06-17	2013-06-21	1	2	1	0	1	4	1
CAF	2013-06-27	2013-06-16	2013-06-22	1	2	1	0	1	4	1
CAF	2013-06-27	2013-06-15	2013-06-22	1	2	1	0	1	4	1
CAF	2013-06-27	2013-06-15	2013-06-22	1	2	1	0	1	4	1
CAF	2013-06-27	2013-06-18	2013-06-23	1	2	1	0	1	4	1
CAF	2013-06-28	2013-06-27	2013-06-28	1	1	1	99	1	4	1
CAF	2013-06-27	2013-06-18	2013-06-24	1	1	1	0	1	4	1
CAF	2013-07-02	2013-06-25	2013-06-27	1	2	1	0	1	4	1
CAF	2013-07-02	2013-06-25	2013-06-27	1	2	1	0	1	4	1
CAF	2013-07-02	2013-06-25	2013-06-27	1	2	1	0	1	4	1
CAF	2013-07-05	2013-06-22	2013-06-25	4	2	2	2	1	2	1
CAF	2013-07-09	2013-07-02	2013-07-09	4	2	2	99	1	3	1
CAF	2013-07-09	2013-06-20	2013-07-09	4	1	2	99	1	2	1
CAF	2013-07-13	2013-07-04	2013-07-11	4	2	2	0	1	3	1
CAF	2013-07-18	2013-07-14	2013-07-17	4	1	2	99	1	3	1
CAF	2013-07-29	2013-07-20	2013-07-28	4	2	2	1	1	3	1
CAF	2013-07-29	2013-07-27	2013-07-28	1	2	1	1	1	4	1
CAF	2013-07-30	2013-07-22	2013-07-27	1	1	1	0	1	4	1
CAF	2013-07-29	2013-07-25	2013-07-27	1	1	1	0	1	4	1
CAF	2013-07-29	2013-07-20	2013-07-28	1	1	1	1	1	4	1
CAF	2013-07-29	2013-07-22	2013-07-28	1	1	1	0	1	4	1
CAF	2013-08-05	2013-07-28	2013-08-01	3	1	3	0	1	2	1
CAF	2013-08-05	2013-07-31	2013-08-02	4	1	3	99	1	2	1
CAF	2013-08-05	2013-08-02	2013-08-02	1	1	1	0	1	4	1
CAF	2013-08-05	2013-07-26	2013-08-01	1	2	1	1	1	4	1
CAF	2013-08-06	2013-07-28	2013-07-31	1	2	1	0	1	4	1
CAF	2013-08-06	2013-07-28	2013-08-01	1	2	1	1	1	4	1
CAF	2013-08-07	2013-07-26	2013-08-03	1	1	1	99	1	4	1
CAF	2013-08-07	2013-07-28	2013-08-03	1	2	1	1	1	4	1
CAF	2013-08-09	2013-08-02	2013-08-06	4	2	2	99	1	2	1
CAF	2013-08-09	2013-07-25	2013-07-30	4	2	2	99	1	2	1
CAF	2013-08-09	2013-07-08	2013-07-17	4	2	2	99	1	3	1
CAF	2013-08-09	2013-07-20	2013-07-28	4	2	2	99	1	2	1
CAF	2013-08-09	2013-07-22	2013-07-29	4	2	2	99	1	2	1
CAF	2013-08-12	2013-08-07	2013-08-12	1	1	1	0	1	4	1
CAF	2013-08-12	2013-08-05	2013-08-09	4	2	2	99	1	2	1
CAF	2013-08-16	2013-08-14	2013-08-16	4	1	2	1	1	2	1
CAF	2013-08-19	2013-08-10	2013-08-14	1	1	1	1	1	2	1
CAF	2013-08-27	2013-08-24	2013-08-27	4	2	2	1	1	2	1
CAF	2013-08-28	2013-08-11	2013-08-26	4	2	2	1	1	2	1
CAF	2013-09-02	2013-08-26	2013-08-28	4	2	2	0	1	2	1
CAF	2013-09-03	2013-08-15	2013-09-02	4	2	2	1	1	2	1
CAF	2013-09-03	2013-08-24	2013-08-30	1	2	1	0	1	4	1
CAF	2013-09-03	2013-08-28	2013-09-03	4	2	2	0	1	2	1
CAF	2013-09-05	2013-08-28	2013-09-05	1	1	1	0	1	4	1
CAF	2013-09-05	2013-08-26	2013-08-28	4	2	2	1	1	2	1
CAF	2013-09-05	2013-08-22	2013-08-31	4	2	2	1	1	2	1
CAF	2013-09-11	2013-09-05	2013-09-09	1	2	1	1	1	4	1
CAF	2013-09-11	2013-09-07	2013-09-09	1	2	1	1	1	4	1
CAF	2013-09-11	2013-09-07	2013-09-09	1	1	1	0	1	4	1
CAF	2013-09-11	2013-09-07	2013-09-09	1	2	1	1	1	4	1
CAF	2013-09-11	2013-09-02	2013-09-09	1	2	1	99	1	4	1
CAF	2013-09-11	2013-09-05	2013-09-09	1	2	1	1	1	4	1
CAF	2013-09-11	2013-09-04	2013-09-09	1	1	1	0	1	4	1
CAF	2013-09-11	2013-08-18	2013-09-09	4	1	2	1	1	2	1
CAF	2013-09-11	2013-09-02	2013-09-09	1	2	1	0	1	4	1
CAF	2013-09-11	2013-09-01	2013-09-09	1	2	1	99	1	4	1
CAF	2013-09-11	2013-09-02	2013-09-09	1	2	1	99	1	4	1
CAF	Missing	2013-08-12	Missing	Missing	Missing	Missing	99	1	Missing	Missing
CAF	Missing	2013-08-17	Missing	Missing	2	Missing	99	1	Missing	Missing
CAF	Missing	2013-08-19	Missing	Missing	2	Missing	99	1	Missing	Missing
CAF	Missing	2013-08-21	Missing	Missing	2	Missing	99	1	Missing	Missing
CAF	Missing	2013-08-20	Missing	Missing	1	Missing	99	1	Missing	Missing
CAF	Missing	2013-08-26	Missing	Missing	1	Missing	99	1	Missing	Missing
CAF	Missing	2013-08-27	Missing	Missing	2	Missing	99	1	Missing	Missing
CAF	Missing	2013-08-26	Missing	Missing	1	Missing	99	1	Missing	Missing
CAF	Missing	2013-08-26	Missing	Missing	1	Missing	99	1	Missing	Missing
CAF	Missing	2013-08-28	Missing	Missing	1	Missing	99	1	Missing	Missing
CAF	Missing	2013-08-27	Missing	Missing	1	Missing	99	1	Missing	Missing
CAF	Missing	2013-08-27	Missing	Missing	2	Missing	99	1	Missing	Missing
CAF	Missing	2013-08-30	Missing	Missing	1	Missing	0	1	Missing	Missing
CAF	Missing	2013-09-02	Missing	Missing	1	Missing	0	1	Missing	Missing
CAF	Missing	2013-09-06	Missing	Missing	1	Missing	1	1	Missing	Missing
CAF	Missing	2013-09-06	Missing	Missing	1	Missing	0	1	Missing	Missing
CAF	Missing	2013-09-10	Missing	Missing	1	Missing	0	1	Missing	Missing
CAF	Missing	2013-09-09	Missing	Missing	1	Missing	0	1	Missing	Missing
CAF	Missing	2013-09-10	Missing	Missing	1	Missing	0	1	Missing	Missing
CAF	Missing	2013-09-10	Missing	Missing	1	Missing	0	1	Missing	Missing
CAF	Missing	2013-09-07	Missing	Missing	1	Missing	0	1	Missing	Missing
CAF	Missing	2013-09-10	Missing	Missing	1	Missing	0	1	Missing	Missing
CAF	Missing	2013-09-12	Missing	Missing	1	Missing	0	1	Missing	Missing
CAF	2013-09-16	2013-09-05	2013-09-11	4	2	2	1	1	2	1
CAF	2013-09-25	2013-09-10	2013-09-22	4	2	2	99	1	2	1
CAF	2013-09-30	2013-09-29	2013-09-30	4	2	2	1	1	2	1
CAF	2013-10-02	2013-09-26	2013-10-01	4	2	2	1	1	1	1
CAF	2013-10-03	2013-09-29	2013-10-03	4	2	2	99	1	2	1
CAF	2013-10-03	2013-09-26	2013-10-01	4	1	2	99	1	2	1
CAF	2013-10-03	2013-09-18	2013-10-03	1	1	1	99	1	4	1
CAF	2013-10-04	2013-09-15	2013-10-02	4	2	2	0	1	2	1
CAF	2013-10-07	2013-10-01	2013-10-04	4	2	2	0	1	2	1
CAF	2013-10-07	2013-09-30	2013-10-01	4	1	2	1	1	3	1
CAF	2013-10-07	2013-10-01	2013-10-03	4	2	2	1	1	2	1
CAF	2013-09-27	2013-09-22	2013-09-27	Missing	2	Missing	1	1	Missing	1
CAF	2013-10-07	2013-09-23	2013-10-02	1	1	1	0	1	4	1
CAF	2013-10-08	2013-10-07	2013-10-08	4	2	2	0	1	2	1
CAF	2013-10-09	2013-09-27	2013-10-02	1	2	1	0	1	4	1
CAF	2013-10-09	2013-09-25	2013-10-02	1	2	1	0	1	4	1
CAF	2013-10-09	2013-09-25	2013-10-02	1	2	1	0	1	4	1
CAF	2013-10-10	2013-09-28	2013-10-10	4	2	2	99	1	2	1
CAF	2013-10-10	2013-09-28	2013-10-10	4	2	2	99	1	3	1
CAF	2013-10-11	2013-09-28	2013-10-07	4	2	2	1	1	2	1
CAF	2013-10-14	2013-10-05	2013-10-07	4	2	2	1	1	2	1
CAF	2013-10-15	2013-10-09	2013-10-14	4	2	2	99	1	2	1
CAF	2013-10-17	2013-10-02	2013-10-12	4	2	2	99	1	2	1
CAF	2013-10-18	2013-10-16	2013-10-17	4	2	2	99	1	2	1
CAF	2013-10-21	2013-10-12	2013-10-17	4	1	2	99	1	2	1
CAF	2013-10-21	2013-10-12	2013-10-17	4	1	2	99	1	2	1
CAF	2013-10-21	2013-10-19	2013-10-21	4	2	2	99	1	2	1
CAF	2013-10-28	2013-10-06	2013-10-10	1	2	1	0	1	4	1
CAF	2013-10-28	2013-10-26	2013-10-28	4	2	2	0	1	2	1
CAF	2013-10-30	2013-10-21	2013-10-30	1	2	1	1	1	4	1
CAF	2013-10-30	2013-10-26	2013-10-29	4	2	2	0	1	2	1
CAF	2013-10-30	2013-10-28	2013-10-30	1	2	1	1	1	4	1
CAF	2013-10-31	2013-10-28	2013-10-31	4	2	2	99	1	2	1
CAF	2013-11-04	2013-10-26	2013-10-30	1	2	1	0	1	4	1
CAF	2013-11-04	2013-11-03	2013-11-04	4	1	2	0	1	2	1
CAF	2013-11-08	2013-10-30	2013-11-05	1	1	1	0	1	4	1
CAF	2013-11-12	2013-10-21	2013-11-09	1	2	1	1	1	4	1
CAF	2013-11-12	2013-11-09	2013-11-11	1	2	1	99	1	4	1
CAF	2013-11-13	2013-11-04	2013-11-08	4	2	2	1	1	Missing	1
CAF	2013-11-15	2013-11-13	2013-11-15	4	2	2	99	1	1	1
CAF	2013-11-18	2013-11-09	2013-11-12	1	2	1	99	1	4	1
CAF	2013-11-19	2013-11-14	2013-11-18	Missing	1	Missing	99	1	Missing	1
CAF	2013-11-25	2013-11-17	2013-11-20	Missing	1	Missing	0	1	Missing	1
CAF	2013-11-25	2013-11-17	2013-11-20	Missing	1	Missing	0	1	Missing	1
CAF	2013-11-25	2013-11-19	2013-11-20	Missing	1	Missing	1	1	Missing	1
CAF	2013-12-19	2013-12-15	2013-12-19	4	2	2	0	1	2	1
CAF	2013-12-21	2013-12-20	2013-12-21	4	2	2	0	1	2	1
CAF	2013-12-26	2013-12-24	2013-12-26	1	2	1	0	1	4	1
CAF	2013-12-26	2013-12-25	2013-12-26	1	2	1	0	1	4	1
CAF	2013-12-28	2013-12-27	2013-12-28	1	2	1	99	1	4	1
CAF	2013-12-28	2013-12-20	2013-12-28	1	1	1	99	1	4	1
CAF	2013-12-28	2013-12-27	2013-12-28	1	1	1	99	1	4	1
CAF	2013-12-28	2013-12-20	2013-12-28	1	1	1	0	1	4	1
CAF	2013-12-28	2013-12-25	2013-12-28	4	2	2	99	1	2	1
CAF	2014-01-02	2013-12-20	2013-12-31	4	2	2	99	1	2	1
CAF	2014-01-02	2013-12-30	2013-12-31	4	2	2	99	1	2	1
CAF	2014-01-02	2013-12-27	2013-12-31	4	2	2	99	1	2	1
CAF	2014-01-02	2013-12-28	2013-12-31	1	2	1	99	1	4	1
CAF	2014-01-02	2013-12-29	2013-12-31	4	2	2	99	1	2	1
CAF	2013-12-31	2013-12-29	2013-12-31	4	2	2	99	1	2	1
CAF	2014-01-14	2013-12-26	2013-12-31	1	2	1	1	1	4	1
CAF	2014-01-14	2013-12-27	2013-12-31	1	2	1	0	1	4	1
CAF	2014-01-14	2013-12-26	2013-12-31	1	1	1	0	1	4	1
CAF	2014-01-14	2013-12-26	2013-12-31	1	1	1	1	1	4	1
CAF	2014-01-14	2013-12-27	2013-12-31	1	1	1	0	1	4	1
CAF	2014-01-14	2013-12-27	2013-12-31	1	1	1	0	1	4	1
CAF	2014-01-13	2013-12-28	2013-12-31	1	1	1	0	1	4	1
CAF	2014-01-14	2013-12-27	2013-12-31	1	1	1	0	1	4	1
CAF	2014-01-14	2013-12-28	2013-12-31	1	1	1	0	1	4	1
CAF	2014-01-13	2014-01-11	2014-01-13	4	2	2	99	1	5	1
CAF	2014-01-14	2014-01-01	2014-01-05	1	1	1	0	1	4	1
CAF	2014-01-14	2014-01-01	2014-01-05	1	1	1	0	1	4	1
CAF	2014-01-14	2014-01-01	2014-01-07	1	1	1	0	1	4	1
CAF	2014-01-14	2014-01-01	2014-01-06	4	2	2	1	1	5	1
CAF	2014-01-14	2014-01-02	2014-01-07	1	2	1	0	1	4	1
CAF	2014-01-14	2014-01-03	2014-01-06	4	2	2	0	1	5	1
CAF	2014-01-14	2014-01-03	2014-01-07	1	2	1	0	1	4	1
CAF	2014-01-13	2014-01-04	2014-01-06	1	2	1	0	1	4	1
CAF	2014-01-14	2014-01-04	2014-01-06	1	2	1	1	1	4	1
CAF	2014-01-14	2014-01-04	2014-01-07	1	1	1	0	1	4	1
CAF	2014-01-14	2014-01-05	2014-01-07	1	1	1	1	1	4	1
CAF	2014-01-14	2014-01-05	2014-01-07	1	1	1	0	1	4	1
CAF	2014-01-14	2014-01-05	2014-01-06	1	2	1	0	1	4	1
CAF	2014-01-14	2014-01-06	2014-01-07	1	2	1	0	1	4	1
CAF	2015-01-21	2015-01-19	2015-01-20	4	2	2	1	1	2	1
CAF	2014-01-22	2014-01-17	2014-01-20	1	1	1	1	1	4	1
CAF	2014-01-22	2014-01-14	2014-01-16	1	1	1	0	1	4	1
CAF	2014-01-22	2014-01-02	2014-01-04	1	1	1	0	1	4	1
CAF	2014-01-22	2014-01-10	2014-01-16	1	1	1	0	1	4	1
CAF	2014-01-22	2014-01-13	2014-01-16	1	1	1	99	1	4	1
CAF	2014-01-22	2014-01-13	2014-01-16	1	1	1	99	1	4	1
CAF	2014-01-24	2014-01-15	2014-01-20	1	1	1	0	1	4	1
CAF	2015-01-27	2015-01-17	2015-01-25	4	2	2	99	1	2	1
CAF	2014-01-27	2014-01-23	2014-01-27	1	1	1	0	1	4	1
CAF	2014-01-28	2014-01-25	2014-01-27	4	2	2	1	1	1	1
CAF	2014-01-28	2014-01-25	2014-01-27	4	2	2	99	1	2	1
CAF	2014-01-28	2014-01-20	2014-01-27	4	2	2	99	1	5	1
CAF	2014-01-29	2014-01-27	2014-01-28	1	2	1	0	1	4	1
CAF	2014-01-08	2014-01-02	2014-01-04	4	2	2	0	1	2	1
CAF	2014-01-14	2013-12-13	2013-12-19	1	1	1	1	1	4	1
CAF	2014-01-14	2013-12-15	2013-12-19	1	1	1	0	1	4	1
CAF	2014-01-14	2013-12-12	2013-12-19	1	1	1	1	1	4	1
CAF	2014-01-30	2014-01-27	2014-01-29	4	1	2	0	1	2	1
CAF	2014-01-31	2014-01-29	2014-01-30	4	2	2	1	1	2	1
CAF	2014-01-31	2014-01-27	2014-01-30	4	2	2	99	1	2	1
CAF	2014-02-03	2014-01-16	2014-01-31	4	2	2	1	1	1	1
CAF	2014-02-03	2014-01-27	2014-02-01	4	1	2	1	1	2	1
CAF	2014-01-29	2014-01-22	2014-01-23	1	1	1	0	1	4	1
CAF	2014-02-04	2014-01-31	2014-02-03	4	2	2	1	1	1	1
CAF	2014-02-04	2014-01-28	2014-01-31	4	1	2	99	1	2	1
CAF	2014-02-04	2014-01-26	2014-02-04	4	1	2	99	1	2	1
CAF	2014-02-07	2014-02-03	2014-02-05	4	2	2	1	1	1	1
CAF	2014-02-07	2013-12-31	2014-02-05	4	2	2	0	1	1	1
CAF	2014-02-07	2014-02-07	2014-02-07	4	2	2	99	1	2	1
CAF	2014-02-10	2014-02-07	2014-02-10	4	1	2	99	1	2	1
CAF	2014-02-10	2014-01-29	2014-02-03	4	2	2	1	1	2	1
CAF	2014-02-10	2014-02-09	2014-02-10	4	2	2	99	1	2	1
CAF	2014-02-12	2014-02-08	2014-02-11	4	1	2	0	1	2	1
CAF	2014-02-12	2014-02-09	2014-02-11	4	2	2	0	1	2	1
CAF	2014-02-13	2014-02-09	2014-02-12	1	2	1	99	1	4	1
CAF	2014-02-13	2014-02-08	2014-02-11	4	2	2	99	1	2	1
CAF	2014-02-13	2014-02-07	2014-02-11	1	1	1	99	1	4	1
CAF	2014-02-13	2014-02-07	2014-02-11	1	1	1	99	1	4	1
CAF	2014-02-13	2014-02-05	2014-02-11	1	1	1	99	1	4	1
CAF	2014-02-17	2014-02-10	2014-02-16	4	2	2	99	1	1	1
CAF	2014-02-17	2014-02-14	2014-02-17	4	2	2	1	1	3	1
CAF	2014-02-17	2014-02-07	2014-02-11	1	1	1	99	1	4	1
CAF	2014-02-17	2014-02-09	2014-02-11	1	2	1	99	1	Missing	1
CAF	2014-02-17	2014-02-08	2014-02-11	1	1	1	3	1	4	1
CAF	2014-02-17	2014-02-04	2014-02-11	1	1	1	99	1	4	1
CAF	2014-02-21	2014-02-13	2014-02-17	1	1	1	0	1	4	1
CAF	2014-02-21	2014-02-19	2014-02-21	1	1	1	0	1	4	1
CAF	2014-02-24	2014-02-20	2014-02-22	1	1	1	0	1	4	1
CAF	2014-02-07	2013-11-29	2013-12-04	4	1	2	0	1	2	1
CAF	2014-02-25	2014-02-15	2014-02-24	4	2	2	99	1	4	1
CAF	2014-02-25	2014-02-16	2014-02-24	4	2	2	99	1	2	1
CAF	2014-02-25	2014-02-20	2014-02-21	4	1	2	0	1	2	1
CAF	2014-02-24	2014-02-09	2014-02-13	1	1	1	99	1	4	1
CAF	2014-02-25	2014-02-20	2014-02-24	4	2	2	99	1	2	1
CAF	2014-02-24	2014-02-18	2014-02-21	4	1	2	0	1	2	1
CAF	2014-02-26	2014-02-10	2014-02-17	4	2	2	0	1	2	1
CAF	2014-02-26	2014-02-18	2014-02-26	1	1	1	0	1	4	1
CAF	2014-02-26	2014-02-24	2014-02-25	1	1	1	0	1	4	1
CAF	2014-02-27	2014-02-20	2014-02-27	1	1	1	0	1	4	1
CAF	2014-02-28	2014-02-18	2014-02-28	4	1	2	0	1	2	1
CAF	2014-02-28	2014-02-15	2014-02-24	4	1	2	99	1	2	1
CAF	2014-03-03	2014-02-26	2014-03-01	4	2	2	1	1	2	1
CAF	2014-03-05	2014-02-24	2014-03-05	4	2	2	99	1	2	1
CAF	2014-03-05	2014-02-28	2014-03-02	1	2	1	2	1	4	1
CAF	2014-03-05	2014-02-24	2014-03-02	1	2	1	2	1	4	1
CAF	2014-03-05	2014-02-28	2014-03-02	1	2	1	2	1	4	1
CAF	2014-03-05	2014-03-03	2014-03-05	1	2	1	0	1	4	1
CAF	2014-03-05	2014-02-27	2014-03-05	1	1	1	99	1	4	1
CAF	2014-03-06	2014-02-28	2014-03-03	4	2	2	0	1	2	1
CAF	2014-03-06	2014-02-25	2014-02-27	1	1	1	0	1	4	1
CAF	2014-03-10	2014-02-28	2014-03-05	4	1	2	0	1	2	1
CAF	2014-03-10	2014-02-24	2014-03-05	4	1	2	99	1	2	1
CAF	2014-03-10	2014-03-02	2014-03-05	1	1	1	0	1	4	1
CAF	2014-03-11	2014-03-01	2014-03-05	4	1	2	99	1	2	1
CAF	2014-03-11	2014-03-02	2014-03-04	4	1	2	0	1	2	1
CAF	2014-03-11	2014-02-28	2014-03-04	4	1	2	0	1	2	1
CAF	2014-03-13	2014-03-08	2014-03-13	4	2	2	0	1	Missing	1
CAF	2014-03-13	2014-02-28	2014-03-06	4	1	2	1	1	1	1
CAF	2014-03-13	2014-03-07	2014-03-11	4	2	2	99	1	2	1
CAF	2014-03-13	2014-02-28	2014-03-05	4	2	2	99	1	1	1
CAF	2014-03-13	2014-03-10	2014-03-13	4	2	2	99	1	2	1
CAF	2014-03-13	2014-03-10	2014-03-13	4	2	2	99	1	2	1
CAF	2014-03-13	2014-02-20	2014-03-13	4	2	2	99	1	2	1
CAF	2014-03-13	2014-03-06	2014-03-13	4	2	2	1	1	2	1
CAF	2014-03-13	2014-03-06	2014-03-13	4	2	2	99	1	2	1
CAF	2014-03-14	2014-03-11	2014-03-11	4	1	2	2	1	2	1
CAF	2014-03-14	2014-03-06	2014-03-10	1	1	1	1	1	4	1
CAF	2014-03-14	2014-03-09	2014-03-11	1	1	1	0	2	Missing	1
CAF	2014-03-14	2014-03-13	2014-03-14	4	2	2	99	1	2	1
CAF	2014-03-12	2014-03-10	2014-03-10	1	2	1	0	1	4	1
CAF	2014-03-17	2014-03-06	2014-03-11	1	2	1	0	1	4	1
CAF	2014-03-17	2014-03-02	2014-03-14	4	2	2	99	1	2	1
CAF	2014-03-17	2014-03-09	2014-03-14	4	2	2	0	1	2	1
CAF	2014-03-17	2014-02-28	2014-03-14	4	2	2	0	1	2	1
CAF	2014-03-17	2014-03-01	2014-03-14	4	2	2	99	1	2	1
CAF	2014-03-17	2014-03-09	2014-03-14	4	2	2	0	1	2	1
CAF	2014-03-17	2014-03-08	2014-03-14	4	2	2	99	1	2	1
CAF	2014-03-17	2014-03-07	2014-03-14	4	2	2	0	1	2	1
CAF	2014-03-17	2014-03-01	2014-03-14	4	2	2	0	1	2	1
CAF	2014-03-20	2014-03-15	2014-03-20	4	2	2	1	1	2	1
CAF	2014-03-21	2014-03-18	2014-03-18	1	1	1	99	1	4	1
CAF	2014-03-21	2014-03-20	2014-03-21	1	1	1	0	1	4	1
CAF	2014-03-24	2014-03-15	2014-03-22	4	1	2	0	1	2	1
CAF	2014-03-24	2014-03-12	2014-03-14	4	1	2	0	1	2	1
CAF	2014-03-24	2014-03-10	2014-03-14	1	1	1	0	1	4	1
CAF	2014-03-24	2014-03-12	2014-03-14	4	1	2	99	1	2	1
CAF	2014-03-24	2014-03-14	2014-03-18	4	2	2	0	1	2	1
CAF	2014-03-27	2014-03-19	2014-03-21	4	1	2	0	1	2	1
CAF	2014-03-27	2014-03-23	2014-03-27	4	2	2	1	1	2	1
CAF	2014-03-27	2014-03-19	2014-03-21	1	1	1	0	1	4	1
CAF	2014-03-28	2014-03-25	2014-03-26	1	1	1	0	1	4	1
CAF	2014-03-28	2014-03-19	2014-03-27	1	1	1	0	1	4	1
CAF	2014-03-28	2014-03-23	2014-03-25	1	2	1	0	1	4	1
CAF	2014-03-31	2014-03-21	2014-03-25	4	1	2	0	1	2	1
CAF	2014-03-31	2014-03-25	2014-03-31	1	2	1	1	1	4	1
CAF	2014-03-31	2014-03-27	2014-03-30	1	1	1	99	1	4	1
CAF	2014-03-31	2014-03-27	2014-03-30	1	1	1	0	1	4	1
CAF	2014-03-31	2014-03-27	2014-03-30	1	1	1	0	1	4	1
CAF	2014-03-31	2014-03-27	2014-03-30	3	2	3	99	1	4	1
CAF	2014-03-31	2014-03-26	2014-03-30	1	1	1	0	1	4	1
CAF	2014-03-31	2014-03-26	2014-03-30	1	1	1	99	1	4	1
CAF	2014-03-31	2014-03-26	2014-03-30	1	1	1	0	1	4	1
CAF	2014-03-31	2014-03-26	2014-03-31	4	1	2	0	1	2	1
CAF	2014-04-01	2014-03-27	2014-04-01	1	2	1	0	1	4	1
CAF	2014-04-01	2014-03-30	2014-03-31	4	2	2	0	1	2	1
CAF	2014-04-01	2014-03-30	2014-03-31	4	2	2	2	1	2	1
CAF	2014-04-02	2014-03-26	2014-03-31	4	2	2	0	1	1	1
CAF	2014-04-03	2014-03-30	2014-04-03	4	2	2	0	1	2	1
CAF	2014-04-03	2014-04-01	2014-04-03	4	2	2	1	1	1	1
CAF	2014-04-03	2014-03-25	2014-04-01	4	1	2	99	1	2	1
CAF	2014-04-03	2014-03-18	2014-04-01	4	1	2	99	1	2	1
CAF	2014-04-04	2014-03-23	2014-04-03	4	2	2	0	1	2	1
CAF	2014-04-04	2014-04-01	2014-04-03	4	1	2	99	1	3	1
CAF	2014-04-07	2014-04-01	2014-04-07	4	2	2	1	1	4	1
CAF	2014-04-05	2014-03-31	2014-04-05	4	2	2	1	1	2	1
CAF	2014-04-08	2014-04-02	2014-04-04	4	1	2	99	1	2	1
CAF	2014-04-08	2014-04-02	2014-04-04	4	1	2	99	1	3	1
CAF	2014-04-08	2014-04-02	2014-04-08	4	2	2	0	1	2	1
CAF	2014-04-08	2014-04-05	2014-04-08	4	2	2	1	1	1	1
CAF	2014-04-08	2014-03-15	2014-04-08	4	1	2	1	1	2	1
CAF	2014-04-08	2014-04-06	2014-04-08	4	2	2	0	1	1	1
CAF	2014-04-09	2014-04-03	2014-04-04	1	1	1	0	Missing	4	1
CAF	2014-04-09	2014-04-01	2014-04-04	1	2	1	0	1	4	1
CAF	2014-04-09	2014-04-06	2014-04-09	4	1	2	99	1	2	1
CAF	2014-04-09	2014-04-01	2014-04-09	4	2	2	1	1	2	1
CAF	2014-04-09	2014-03-31	2014-04-09	4	2	2	1	1	2	1
CAF	2014-04-11	2014-04-05	2014-04-08	1	2	1	0	1	4	1
CAF	2014-04-11	2014-04-07	2014-04-09	1	2	1	0	1	4	1
CAF	2014-04-11	2014-04-05	2014-04-08	1	2	1	0	1	4	1
CAF	2014-04-11	2014-04-08	2014-04-10	4	1	2	99	1	2	1
CAF	2014-04-11	2014-04-08	2014-04-11	4	2	2	1	1	1	1
CAF	2014-04-11	2014-04-05	2014-04-08	1	1	1	0	1	4	1
CAF	2014-04-11	2014-04-05	2014-04-09	4	1	2	0	1	3	1
CAF	2014-04-15	2014-04-09	2014-04-11	1	2	1	0	1	4	1
CAF	2014-04-15	2014-04-07	2014-04-10	4	1	2	0	1	2	1
CAF	2014-04-15	2014-04-06	2014-04-09	1	1	1	1	1	4	1
CAF	2014-04-15	2014-04-08	2014-04-11	1	1	1	99	1	4	1
CAF	2014-04-15	2014-04-05	2014-04-09	1	1	1	1	1	4	1
CAF	2014-04-15	2014-04-05	2014-04-09	1	1	1	1	1	4	1
CAF	2014-04-09	2014-04-02	2014-04-09	4	2	2	1	1	3	1
CAF	2014-04-15	2014-04-06	2014-04-15	4	2	2	1	1	2	1
CAF	2014-04-16	2014-04-11	2014-04-15	4	2	2	1	1	2	1
CAF	2014-04-17	2014-04-08	2014-04-16	1	1	1	0	1	4	1
CAF	2014-04-17	2014-04-13	2014-04-14	1	1	1	1	1	4	1
CAF	2014-04-22	2014-04-08	2014-04-12	1	1	1	1	1	4	1
CAF	2014-04-22	2014-04-08	2014-04-11	1	1	1	1	1	4	1
CAF	2014-04-22	2014-04-09	2014-04-12	1	1	1	1	1	4	1
CAF	2014-04-22	2014-04-09	2014-04-11	1	1	1	99	1	4	1
CAF	2014-04-22	2014-04-10	2014-04-11	1	1	1	0	1	4	1
CAF	2014-04-22	2014-04-10	2014-04-11	1	1	1	0	1	4	1
CAF	2014-04-22	2014-04-11	2014-04-18	1	2	1	0	1	4	1
CAF	2014-04-23	2014-04-08	2014-04-16	1	1	1	0	1	4	1
CAF	2014-04-23	2014-04-20	2014-04-23	1	2	1	0	1	4	1
CAF	2014-04-23	2014-04-13	2014-04-18	4	2	2	1	1	2	1
CAF	2014-04-24	2014-04-18	2014-04-19	4	2	2	1	1	2	1
CAF	2014-04-24	2014-03-20	2014-03-27	1	1	1	0	1	4	1
CAF	2014-04-24	2014-03-19	2014-03-27	1	1	1	0	1	4	1
CAF	2014-04-24	2014-03-25	2014-03-27	1	1	1	0	1	4	1
CAF	2014-04-24	2014-03-21	2014-03-27	4	1	2	1	1	2	1
CAF	2014-04-24	2014-03-26	2014-03-27	4	2	2	0	1	3	1
CAF	2014-04-24	2014-03-19	2014-03-27	1	2	1	99	1	4	1
CAF	2014-04-24	2014-03-23	2014-03-27	1	2	1	1	1	4	Missing
CAF	2014-04-24	2014-03-20	2014-03-27	4	2	2	0	1	2	1
CAF	2014-04-24	2014-03-15	2014-03-27	1	2	1	0	1	4	1
CAF	2014-04-25	2014-04-20	2014-04-24	4	1	2	99	1	2	1
CAF	2014-04-25	2014-04-21	2014-04-23	4	2	2	2	1	2	1
CAF	2014-04-25	2014-04-21	2014-04-24	4	2	2	3	1	2	1
CAF	2014-04-25	2014-04-22	2014-04-24	4	2	2	1	1	1	1
CAF	2014-04-25	2014-04-20	2014-04-23	4	2	2	99	1	2	1
CAF	2014-04-25	2014-04-24	2014-04-25	4	2	2	1	1	2	1
CAF	2014-04-28	2014-04-13	2014-04-26	4	2	2	1	1	5	1
CAF	2014-04-28	2014-04-15	2014-04-25	1	1	1	99	1	4	1
CAF	2014-04-25	2014-04-17	2014-04-22	4	2	2	99	1	5	1
CAF	2014-04-29	2014-04-20	2014-04-28	1	1	1	99	1	4	1
CAF	2014-04-30	2014-04-25	2014-04-29	1	2	1	99	1	4	1
CAF	2014-04-30	2014-04-27	2014-04-30	4	2	2	99	1	5	1
CAF	2014-05-05	2014-05-01	2014-05-02	4	2	2	99	1	5	1
CAF	2014-05-06	2014-05-05	2014-05-06	1	2	1	1	1	4	1
CAF	2014-05-07	2014-04-19	2014-04-25	4	2	2	2	1	Missing	1
CAF	2014-05-07	2014-05-04	2014-05-05	4	2	2	1	1	5	1
CAF	2014-05-09	2014-05-04	2014-05-07	1	1	1	0	1	4	1
CAF	2014-05-09	2014-04-27	2014-05-08	4	2	2	99	1	5	1
CAF	2014-05-09	2014-05-03	2014-05-07	4	2	2	99	1	5	1
CAF	2014-05-09	2014-05-03	2014-05-07	4	2	2	1	1	5	1
CAF	2014-05-09	2014-04-29	2014-05-06	4	2	2	0	1	5	1
CAF	2014-05-09	2014-05-07	2014-05-08	4	2	2	99	1	5	1
CAF	2014-05-12	2014-05-09	2014-05-12	4	2	2	99	1	5	1
CAF	2014-05-13	2014-04-28	2014-05-10	4	2	2	1	1	5	1
CAF	2014-05-13	2014-05-09	2014-05-12	4	2	2	99	1	5	1
CAF	2014-05-14	2014-05-08	2014-05-12	4	2	2	1	1	5	1
CAF	2014-05-14	2014-05-09	2014-05-12	4	2	2	99	1	5	1
CAF	2014-05-14	2014-05-07	2014-05-12	4	2	2	0	1	5	1
CAF	2014-05-14	2014-05-08	2014-05-13	4	2	2	99	1	5	1
CAF	2014-05-14	2014-05-11	2014-05-13	4	2	2	2	1	5	1
CAF	2014-05-16	2014-05-08	2014-05-15	1	1	1	99	1	4	1
CAF	2014-05-16	2014-05-10	2014-05-15	4	1	2	99	1	5	1
CAF	2014-05-16	2014-05-08	2014-05-15	1	1	1	99	1	4	1
CAF	2014-05-19	2014-05-11	2014-05-19	4	2	2	99	1	5	1
CAF	2014-05-19	2014-05-14	2014-05-19	4	2	2	99	1	5	1
CAF	2014-05-19	2014-05-18	2014-05-19	4	2	2	2	1	5	1
CAF	2014-05-19	2014-05-13	2014-05-16	4	2	2	1	1	5	1
CAF	2014-05-20	2014-05-17	2014-05-20	4	2	2	99	1	5	1
CAF	2014-05-21	2014-05-13	2014-05-17	4	2	2	0	1	2	1
CAF	2014-05-22	2014-05-10	2014-05-20	4	2	2	0	1	5	1
CAF	2014-05-22	2014-05-01	2014-05-19	4	2	2	0	1	2	1
CAF	2014-05-22	2014-05-13	2014-05-19	4	2	2	0	1	2	1
CAF	2014-05-22	2014-05-18	2014-05-20	4	2	2	0	1	5	1
CAF	2014-06-11	2014-06-01	2014-06-10	1	2	1	1	1	Missing	1
CAF	2014-05-22	2014-05-15	2014-05-22	4	2	2	1	1	5	1
CAF	2014-05-22	2014-05-18	2014-05-20	4	2	2	0	1	5	1
CAF	2014-05-22	2014-05-19	2014-05-20	4	2	2	1	1	5	1
CAF	2014-05-22	2014-05-18	2014-05-21	1	2	1	1	1	4	1
CAF	2014-05-22	2014-05-18	2014-05-20	4	2	2	1	1	5	1
CAF	2014-05-22	2014-05-20	2014-05-22	4	2	2	99	1	4	1
CAF	2014-05-23	2014-05-15	2014-05-23	4	2	2	99	1	5	1
CAF	2014-05-23	2014-05-18	2014-05-22	4	2	2	99	1	5	1
CAF	2014-05-23	2014-05-15	2014-05-22	1	1	1	99	1	4	1
CAF	2014-05-24	2014-05-20	2014-05-21	4	2	2	2	1	5	1
CAF	2014-05-26	2014-05-18	2014-05-21	4	2	2	2	1	5	1
CAF	2014-05-26	2014-05-21	2014-05-23	4	2	2	2	1	3	1
CAF	2014-05-26	2014-05-22	2014-05-24	4	2	2	1	1	5	1
CAF	2014-05-27	2014-05-21	2014-05-23	1	1	1	0	1	4	1
CAF	2014-05-27	2014-05-19	2014-05-23	1	1	1	0	1	4	1
CAF	2014-05-27	2014-05-25	2014-05-26	4	2	2	99	1	2	1
CAF	2014-05-27	2014-05-24	2014-05-27	4	2	2	99	1	5	1
CAF	2014-05-28	2014-05-19	2014-05-23	1	1	1	1	1	4	1
CAF	2014-05-28	2014-05-22	2014-05-28	4	2	2	0	1	2	1
CAF	2014-06-02	2014-05-21	2014-05-26	4	2	2	0	1	1	1
CAF	2014-06-02	2014-05-25	2014-05-28	4	1	2	99	1	5	1
CAF	2014-06-02	2014-05-26	2014-05-29	4	2	2	99	1	5	1
CAF	2014-06-02	2014-05-16	2014-05-23	4	2	2	99	1	5	1
CAF	2014-06-02	2014-05-25	2014-06-02	4	2	2	0	1	2	1
CAF	2014-06-03	2014-05-23	2014-05-24	4	1	2	2	1	Missing	1
CAF	2014-06-03	2014-05-20	2014-05-23	1	2	1	1	1	Missing	1
CAF	2014-06-03	2014-05-19	2014-05-23	1	1	1	0	1	5	1
CAF	2014-06-03	2014-05-22	2014-05-23	4	2	2	1	1	3	1
CAF	2014-06-03	2014-06-01	2014-06-01	4	2	2	1	1	2	1
CAF	2014-06-03	2014-05-21	2014-06-02	4	2	2	1	1	Missing	1
CAF	2014-06-04	2014-05-27	2014-06-02	4	2	2	1	1	5	1
CAF	2014-06-04	2014-05-22	2014-06-03	Missing	2	Missing	99	1	Missing	1
CAF	2014-06-04	2014-05-24	2014-06-03	Missing	2	Missing	99	1	Missing	1
CAF	2014-06-04	2014-05-22	2014-06-03	Missing	2	Missing	99	1	Missing	1
CAF	2014-06-04	2014-05-22	2014-06-03	Missing	1	Missing	99	1	Missing	1
CAF	2014-06-04	2014-05-19	2014-05-26	4	2	2	2	1	2	1
CAF	2014-06-05	2014-06-03	2014-06-05	1	1	1	1	1	Missing	1
CAF	2014-06-06	2014-06-04	2014-06-05	1	1	1	99	1	Missing	1
CAF	2014-06-06	2014-06-01	2014-06-03	1	1	1	0	1	Missing	1
CAF	2014-06-06	2014-06-02	2014-06-03	4	2	2	2	1	3	1
CAF	2014-06-06	2014-06-01	2014-06-03	4	2	2	1	1	2	1
CAF	2014-06-11	2014-06-06	2014-06-10	4	2	2	1	1	2	1
CAF	2014-06-11	2014-06-04	2014-06-10	4	2	2	1	1	1	1
CAF	2014-06-12	2014-06-09	2014-06-12	4	2	2	1	1	1	1
CAF	2014-06-12	2014-06-06	2014-06-11	4	2	2	1	1	1	1
CAF	2014-06-12	2014-06-10	2014-06-12	4	2	2	1	1	1	1
CAF	2014-06-12	2014-06-05	2014-06-09	4	1	2	99	1	2	1
CAF	2014-06-13	2014-06-06	2014-06-12	4	2	2	99	1	2	1
CAF	2014-06-13	2014-06-08	2014-06-13	4	1	2	1	1	1	1
CAF	2014-06-13	2014-06-10	2014-06-12	4	2	2	1	1	1	1
CAF	2014-06-16	2014-06-04	2014-06-10	4	1	2	0	1	2	1
CAF	2014-06-16	2014-05-30	2014-06-10	1	1	1	0	1	Missing	1
CAF	2014-06-16	2014-06-04	2014-06-10	1	1	1	0	1	Missing	1
CAF	2014-06-16	2014-06-09	2014-06-14	4	2	2	1	1	1	1
CAF	2014-06-16	2014-05-27	2014-06-02	4	2	2	99	1	2	1
CAF	2014-06-12	2014-06-06	2014-06-09	1	2	1	1	1	Missing	1
CAF	2014-06-12	2014-06-06	2014-06-09	1	2	1	1	1	Missing	1
CAF	2014-06-12	2014-06-02	2014-06-08	1	2	1	1	1	Missing	1
CAF	2014-06-10	2014-05-30	2014-06-02	1	2	1	1	1	Missing	1
CAF	2014-06-10	2014-05-30	2014-06-08	4	2	2	1	1	2	1
CAF	2014-06-10	2014-06-01	2014-06-08	4	2	2	1	1	2	1
CAF	2014-06-18	2014-06-09	2014-06-16	4	2	2	0	1	2	1
CAF	2014-06-18	2014-06-07	2014-06-16	1	2	1	0	1	Missing	1
CAF	2014-06-18	2014-06-02	2014-06-16	1	2	1	0	1	Missing	1
CAF	2014-06-18	2014-06-10	2014-06-16	4	2	2	1	1	2	1
CAF	2014-06-18	2014-06-11	2014-06-17	1	2	1	99	1	Missing	1
CAF	2014-06-18	2014-06-14	2014-06-17	1	2	1	0	1	2	1
CAF	2014-06-18	2014-06-09	2014-06-17	4	2	2	1	1	2	1
CAF	2014-06-18	2014-06-12	2014-06-16	4	2	2	1	1	3	1
CAF	2014-06-20	2014-06-17	2014-06-19	4	1	2	9	Missing	2	1
CAF	2014-06-20	2014-06-11	2014-06-17	4	2	2	1	Missing	1	1
CAF	2014-06-23	2014-06-17	2014-06-20	4	Missing	2	1	1	1	1
CAF	2014-06-23	2014-06-15	2014-06-17	4	2	2	2	1	1	1
CAF	2014-06-23	2014-06-18	2014-06-20	4	2	2	99	9	3	1
CAF	2015-06-23	2015-06-16	2015-06-23	4	Missing	2	99	Missing	2	1
CAF	2014-06-23	2014-06-22	2014-06-23	4	2	2	99	1	2	1
CAF	2014-06-23	2014-06-16	2014-06-23	4	2	2	1	Missing	2	1
CAF	2014-06-24	2014-06-23	2014-06-23	4	2	2	99	Missing	2	1
CAF	2014-06-24	2014-06-18	2014-06-24	4	2	2	2	Missing	2	1
CAF	2014-06-24	2014-06-22	2014-06-24	4	2	2	99	Missing	1	1
CAF	2014-06-26	2014-06-17	2014-06-23	1	Missing	1	99	Missing	Missing	1
CAF	2014-06-26	2014-06-19	2014-06-25	1	Missing	1	1	1	1	1
CAF	2014-06-26	2014-06-18	2014-06-25	4	2	2	1	1	2	1
CAF	2014-06-26	2014-06-22	2014-06-25	4	Missing	2	0	1	2	1
CAF	2014-06-26	2014-06-22	2014-06-25	1	2	1	0	1	Missing	1
CAF	2014-06-26	2014-06-19	2014-06-26	4	Missing	2	1	Missing	1	1
CAF	2014-06-30	2014-06-23	2014-06-24	4	2	2	1	1	2	1
CAF	2014-06-30	2014-06-23	2014-06-24	4	2	2	1	1	2	1
CAF	2014-06-30	2014-06-25	2014-06-26	4	2	2	1	1	3	1
CAF	2014-06-30	2014-06-20	2014-06-26	4	2	2	1	Missing	2	1
CAF	2014-06-30	2014-06-25	2014-06-30	4	2	2	99	Missing	2	1
CAF	2014-06-30	2014-06-26	2014-06-30	4	2	2	1	Missing	1	1
CAF	2014-07-01	2014-06-29	2014-07-01	4	Missing	2	99	Missing	1	1
CAF	2014-07-01	2014-06-26	2014-06-30	4	2	2	1	1	2	1
CAF	2014-07-01	2014-06-28	2014-06-29	4	1	2	1	Missing	1	1
CAF	2014-07-03	2014-06-25	2014-07-02	4	2	2	1	1	1	1
CAF	2014-07-03	2014-06-26	2014-07-02	4	2	2	1	Missing	1	1
CAF	2014-07-03	2014-06-30	2014-07-02	4	2	2	1	Missing	1	1
CAF	2014-07-03	2014-06-29	2014-07-02	4	2	2	1	Missing	3	1
CAF	2014-07-04	2014-06-26	2014-06-28	4	2	2	1	Missing	2	1
CAF	2014-07-04	2014-06-29	2014-07-03	4	2	2	1	1	2	1
CAF	2014-07-04	2014-06-24	2014-07-03	4	2	2	1	1	1	1
CAF	2014-07-09	2014-07-05	2014-07-07	4	Missing	2	1	1	1	1
CAF	2014-07-10	2014-07-05	2014-07-08	4	Missing	2	1	Missing	2	1
CAF	2014-07-10	2014-07-04	2014-07-10	4	Missing	2	1	Missing	2	1
CAF	2014-07-10	2014-05-07	2014-07-07	4	Missing	2	1	Missing	1	1
CAF	2014-07-11	2014-06-30	2014-07-03	4	1	2	99	1	1	1
CAF	2014-07-11	2014-06-29	2014-07-03	1	1	1	99	1	Missing	1
CAF	2014-07-11	2014-07-03	2014-07-07	1	1	1	99	1	Missing	1
CAF	2014-07-11	2014-07-02	2014-07-07	1	1	1	99	1	Missing	1
CAF	2014-07-11	2014-07-01	2014-07-07	1	1	1	99	1	Missing	1
CAF	2014-07-11	2014-06-30	2014-07-07	1	1	1	99	1	Missing	1
CAF	2014-07-11	2014-07-05	2014-07-07	1	1	1	99	1	Missing	1
CAF	2014-07-11	2014-07-01	2014-07-07	4	1	2	99	1	2	1
CAF	2014-07-11	2014-07-05	2014-07-11	1	2	1	1	1	Missing	1
CAF	2014-07-11	2014-07-07	2014-07-11	4	2	2	1	1	2	1
CAF	2014-07-11	2014-07-06	2014-07-08	4	Missing	2	99	Missing	2	1
CAF	2014-07-11	2014-07-06	2014-07-08	4	2	2	99	Missing	2	1
CAF	2014-07-15	2014-07-09	2014-07-12	4	Missing	2	99	Missing	2	1
CAF	2014-07-15	2014-07-08	2014-07-14	4	2	2	0	Missing	2	1
CAF	2014-07-15	2014-07-12	2014-07-14	4	2	2	99	Missing	1	1
CAF	2014-07-15	2014-07-11	2014-07-14	4	2	2	1	1	1	1
CAF	2014-07-16	2014-07-09	2014-07-11	1	2	1	99	1	Missing	1
CAF	2014-07-16	2014-07-08	2014-07-11	1	2	1	99	1	Missing	1
CAF	2014-07-16	2014-07-08	2014-07-10	4	2	2	99	1	1	1
CAF	2014-07-16	2014-07-09	2014-07-10	1	2	1	99	1	Missing	1
CAF	2014-07-16	2014-07-08	2014-07-10	1	2	1	99	1	Missing	1
CAF	2014-07-16	2014-07-07	2014-07-14	4	1	2	99	1	2	1
CAF	2014-07-16	2014-07-10	2014-07-14	1	2	1	99	1	Missing	1
CAF	2014-07-17	2014-07-14	2014-07-15	4	2	2	2	1	2	1
CAF	2014-07-17	2014-07-14	2014-07-16	Missing	Missing	Missing	99	Missing	Missing	Missing
CAF	2014-07-18	2014-07-13	2014-07-16	4	2	2	2	Missing	2	1
CAF	2014-07-18	2014-07-15	2014-07-16	4	2	2	2	1	1	1
CAF	2014-07-18	2014-07-12	2014-07-16	4	2	2	1	1	1	1
CAF	2014-07-18	2014-07-11	2014-07-17	4	Missing	2	99	Missing	3	1
CAF	2014-07-18	2014-07-15	2014-07-16	4	Missing	2	1	Missing	1	1
CAF	2014-07-18	2014-07-17	2014-07-18	4	Missing	2	1	Missing	1	1
CAF	2014-07-18	2014-07-11	2014-07-14	4	Missing	2	1	1	3	1
CAF	2014-07-18	2014-07-11	2014-07-18	4	2	2	0	Missing	1	1
CAF	2014-07-18	2014-07-13	2014-07-18	4	Missing	2	1	1	1	1
CAF	2014-07-21	2014-07-15	2014-07-19	4	Missing	2	1	1	1	1
CAF	2014-07-21	2014-07-16	2014-07-17	4	2	2	1	1	3	1
CAF	2014-07-21	2014-07-05	2014-07-18	4	Missing	2	0	1	2	1
CAF	2014-07-21	2014-07-16	2014-07-19	4	Missing	2	2	Missing	3	1
CAF	2014-07-21	2014-06-21	2014-07-21	4	2	2	99	1	2	1
CAF	2014-07-21	2014-07-17	2014-07-21	4	2	2	99	1	2	1
CAF	2014-07-22	2014-07-20	2014-07-22	4	Missing	2	1	1	2	1
CAF	2014-07-22	2014-07-20	2014-07-22	4	1	2	1	Missing	3	1
CAF	2014-07-22	2014-07-16	2014-07-17	4	Missing	2	1	1	1	1
CAF	2014-07-22	2014-07-16	2014-07-21	4	Missing	2	99	Missing	1	1
CAF	2014-07-22	2014-07-17	2014-07-18	4	Missing	2	1	Missing	1	1
CAF	2014-07-22	2014-07-18	2014-07-20	4	Missing	2	1	Missing	1	1
CAF	2024-07-22	2014-07-17	2014-07-19	4	Missing	2	1	Missing	1	1
CAF	2014-07-23	2014-07-17	2014-07-22	4	2	2	99	1	1	1
CAF	2014-07-23	2014-07-15	2014-07-19	4	Missing	2	0	1	2	1
CAF	2014-07-24	2014-07-21	2014-07-24	4	2	2	1	Missing	1	1
CAF	2014-07-24	2014-07-17	2014-07-18	4	2	2	2	1	1	1
CAF	2014-07-24	2014-07-18	2014-07-22	4	2	2	1	1	1	1
CAF	2014-07-24	2014-07-21	2014-07-23	4	Missing	2	0	Missing	1	1
CAF	2014-07-25	2014-07-19	2014-07-25	4	Missing	2	1	Missing	2	1
CAF	2014-07-24	2014-07-21	2014-07-23	4	Missing	2	1	1	2	1
CAF	2014-07-25	2014-07-20	2014-07-25	4	2	2	1	Missing	2	1
CAF	2014-07-28	2014-07-25	2014-07-28	4	2	2	1	1	3	1
CAF	2014-07-28	2014-07-26	2014-07-28	4	2	2	99	Missing	3	1
CAF	2014-07-28	2014-07-20	2014-07-23	4	2	2	99	1	2	1
CAF	2014-07-30	2014-07-19	2014-07-28	4	2	2	99	1	2	1
CAF	2014-07-30	2014-07-28	2014-07-29	4	2	2	1	Missing	2	1
CAF	2014-07-30	2014-07-22	2014-07-24	4	2	2	2	1	3	1
CAF	2014-08-01	2014-07-25	2014-07-28	4	2	2	2	1	1	1
CAF	2014-08-01	2014-07-09	2014-07-19	1	Missing	1	1	1	Missing	1
CAF	2014-08-01	2014-07-15	2014-07-19	1	2	1	99	1	Missing	1
CAF	2014-08-01	2014-07-12	2014-07-19	4	2	2	1	1	2	1
CAF	2014-08-01	2014-07-12	2014-07-19	1	Missing	1	1	1	Missing	1
CAF	2014-08-01	2014-07-29	2014-07-31	4	2	2	1	Missing	1	1
CAF	2014-08-01	2014-07-26	2014-07-29	4	Missing	2	1	Missing	1	1
CAF	2014-08-01	2014-07-28	2014-07-31	4	2	2	1	Missing	1	1
CAF	2014-08-04	2014-07-29	2014-08-02	4	2	2	2	Missing	Missing	1
CAF	2014-08-04	2014-07-31	2014-08-04	4	Missing	2	99	Missing	Missing	1
CAF	2014-08-04	2014-07-27	2014-08-03	4	Missing	2	99	Missing	2	1
CAF	2014-08-04	2014-07-25	2014-08-02	4	Missing	2	1	Missing	3	1
CAF	2014-08-05	2014-08-03	2014-08-05	4	2	2	99	Missing	1	1
CAF	2014-08-05	2014-08-03	2014-08-05	4	2	2	1	Missing	2	1
CAF	2014-08-05	2014-08-01	2014-08-04	1	2	1	1	Missing	Missing	Missing
CAF	2014-08-06	2014-08-01	2014-08-05	4	2	2	1	Missing	1	1
CAF	2014-08-07	2014-08-03	2014-08-06	4	2	2	99	1	1	1
CAF	2014-08-08	2014-08-04	2014-08-07	4	Missing	2	1	1	1	1
CAF	2014-08-08	2014-08-06	2014-08-08	4	2	2	1	Missing	1	1
CAF	2014-08-08	2014-08-05	2014-08-07	4	Missing	2	1	Missing	1	1
CAF	2014-08-11	2014-07-28	2014-07-31	4	2	2	1	1	1	1
CAF	2014-07-31	2014-07-28	2014-07-31	4	2	2	1	1	1	1
CAF	2014-08-11	2014-08-07	2014-08-09	4	2	2	1	1	1	1
CAF	2014-08-11	2014-08-06	2014-08-09	4	2	2	1	1	1	1
CAF	2014-08-11	2014-08-09	2014-08-11	4	2	2	1	Missing	2	1
CAF	2014-08-11	2014-08-06	2014-08-09	4	Missing	2	1	Missing	3	1
CAF	2014-08-12	2014-08-08	2014-08-12	4	Missing	2	1	Missing	Missing	1
CAF	2014-08-12	2014-07-28	2014-08-12	4	2	2	1	Missing	2	1
CAF	2014-08-12	2014-08-09	2014-08-12	4	2	2	1	Missing	1	1
CAF	2014-08-18	2014-08-11	2014-08-15	4	2	2	1	1	1	1
CAF	2014-08-18	2014-08-09	2014-08-12	4	Missing	2	99	1	2	1
CAF	2014-08-18	2014-08-16	2014-08-18	4	2	2	99	1	1	1
CAF	2014-08-18	2014-08-07	2014-08-16	4	1	2	1	Missing	1	1
CAF	2014-08-18	2014-08-11	2014-08-16	4	1	2	1	Missing	1	1
CAF	2014-08-18	2014-08-13	2014-08-16	4	2	1	1	Missing	Missing	1
CAF	2014-08-18	2014-08-10	2014-08-16	1	2	1	1	Missing	Missing	1
CAF	2014-08-18	2014-08-14	2014-08-16	1	2	1	3	1	Missing	1
CAF	2014-08-19	2014-08-16	2014-08-18	4	2	2	1	1	2	1
CAF	2014-08-19	2014-08-16	2014-08-18	4	2	2	0	1	2	1
CAF	2014-08-19	2014-08-16	2014-08-18	1	2	1	99	Missing	Missing	1
CAF	2014-08-19	2014-08-15	2014-08-17	4	2	2	0	Missing	2	1
CAF	2014-08-19	2014-08-14	2014-08-16	4	2	2	99	Missing	1	1
CAF	2014-08-19	2014-08-14	2014-08-16	4	2	2	1	Missing	1	1
CAF	2014-08-19	2014-08-16	2014-08-18	4	2	2	1	Missing	2	1
CAF	2014-08-19	2014-08-13	2014-08-15	4	2	2	1	Missing	1	1
CAF	2014-08-19	2014-08-14	2014-08-18	4	Missing	2	0	1	3	Missing
CAF	2014-08-19	2014-08-12	2014-08-14	1	2	1	99	1	Missing	1
CAF	2014-08-19	2014-08-13	2014-08-15	1	1	1	99	1	Missing	1
CAF	2014-08-19	2014-08-03	2014-08-04	1	2	1	1	1	Missing	1
CAF	2014-08-20	2014-08-06	2014-08-07	4	2	2	1	Missing	2	1
CAF	2014-08-20	2014-08-18	2014-08-20	4	2	2	1	Missing	1	1
CAF	2014-08-20	2014-08-16	2014-08-19	4	2	2	1	1	Missing	1
CAF	2014-08-20	2014-08-13	2014-08-18	4	2	2	1	Missing	1	1
CAF	2014-08-20	2014-08-05	2014-08-05	4	2	2	1	1	1	1
CAF	2014-08-21	2014-08-19	2014-08-21	4	Missing	2	99	Missing	2	1
CAF	2014-08-21	2014-08-18	2014-08-21	4	2	2	1	Missing	Missing	1
CAF	2014-08-21	2014-08-19	2014-08-21	4	Missing	2	1	Missing	1	1
CAF	2014-08-22	2014-08-18	2014-08-22	4	2	2	99	1	1	1
CAF	2014-08-22	2014-08-20	2014-08-22	4	2	2	1	Missing	1	1
CAF	2014-08-22	2014-08-20	2014-08-21	4	Missing	2	99	Missing	1	1
CAF	2014-08-28	2014-08-26	2014-08-28	4	2	2	99	Missing	2	1
CAF	2014-08-22	2014-08-21	2014-08-22	4	2	2	99	1	2	1
CAF	2014-08-25	2014-08-20	2014-08-25	4	2	2	1	Missing	1	1
CAF	2014-08-25	2014-08-22	2014-08-25	4	2	2	1	Missing	Missing	1
CAF	2014-08-26	2014-08-24	2014-08-26	4	2	2	1	Missing	Missing	1
CAF	2014-08-27	2014-08-24	2014-08-27	4	Missing	2	99	Missing	Missing	1
CAF	2014-08-27	2014-08-25	2014-08-27	4	2	2	1	Missing	Missing	1
CAF	2014-08-28	2014-08-25	2014-08-28	4	2	2	1	Missing	Missing	1
CAF	2014-08-29	2014-08-26	2014-08-29	4	2	2	1	Missing	Missing	1
CAF	2014-08-29	2014-08-27	2014-08-29	4	2	2	1	Missing	Missing	1
CAF	2014-08-29	2014-08-27	2014-08-29	4	2	2	99	1	Missing	1
CAF	2014-09-01	2014-08-24	2014-08-25	4	2	2	1	1	Missing	1
CAF	2014-09-01	2014-08-25	2014-08-29	4	Missing	2	1	1	Missing	1
CAF	2014-09-01	2014-08-30	2014-08-31	4	Missing	2	99	1	Missing	1
CAF	2014-09-01	2014-08-30	2014-09-01	4	2	2	1	Missing	Missing	1
CAF	2014-09-01	2014-08-30	2014-09-01	4	Missing	2	1	Missing	1	1
CAF	2014-09-01	2014-08-27	2014-08-29	4	2	2	1	1	1	1
CAF	2014-09-02	2014-08-28	2014-08-31	4	2	2	99	1	1	1
CAF	2014-09-02	2014-08-30	2014-09-02	4	Missing	2	99	Missing	1	1
CAF	2014-09-02	2014-08-29	2014-09-01	4	2	2	1	1	2	1
CAF	2014-09-03	2014-08-23	2014-08-26	4	2	2	99	1	3	1
CAF	2014-09-03	2014-08-20	2014-08-26	4	2	2	1	1	2	1
CAF	2014-09-03	2014-08-24	2014-08-26	4	2	2	99	1	1	1
CAF	2014-09-03	2014-08-24	2014-08-26	1	2	1	99	1	4	1
CAF	2014-09-04	2014-08-12	2014-08-30	1	1	1	0	Missing	4	1
CAF	2014-09-04	2014-08-12	2014-08-30	4	1	2	99	1	5	1
CAF	2014-09-04	2014-08-12	2014-08-30	1	1	1	0	1	2	1
CAF	2014-09-04	2014-08-12	2014-08-30	1	1	1	0	1	3	1
CAF	2014-09-04	2014-08-12	2014-08-30	1	1	1	0	1	2	1
CAF	2014-09-04	2014-08-12	2014-08-30	4	1	2	0	1	2	1
CAF	2014-09-04	2014-08-12	2014-08-30	4	1	2	99	1	Missing	1
CAF	2014-09-04	2014-08-25	2014-08-30	1	1	1	99	1	4	1
CAF	2014-09-04	2014-08-23	2014-08-30	1	1	1	99	1	4	1
CAF	2014-09-04	2014-08-31	2014-09-02	4	2	2	1	Missing	2	1
CAF	2014-09-04	2014-08-31	2014-09-02	4	Missing	2	1	Missing	1	1
CAF	2014-09-04	2014-08-28	2014-09-03	4	2	2	1	1	1	1
CAF	2014-09-04	2014-08-28	2014-09-03	4	2	2	1	1	3	1
CAF	2014-09-04	2014-09-03	2014-09-04	4	2	2	1	1	2	1
CAF	2014-09-05	2014-09-02	2014-09-03	4	Missing	2	1	Missing	1	1
CAF	2014-09-05	2014-09-02	2014-09-04	4	Missing	2	1	Missing	1	1
CAF	2014-09-05	2014-09-02	2014-09-04	4	Missing	2	1	Missing	1	1
CAF	2014-09-05	2014-09-03	2014-09-05	4	2	2	1	Missing	1	1
CAF	2014-09-05	2014-09-02	2014-09-05	4	2	2	99	Missing	1	1
CAF	2014-09-08	2014-08-23	2014-08-30	1	1	1	99	1	4	1
CAF	2014-09-08	2014-08-29	2014-08-30	1	1	1	99	1	4	1
CAF	2014-09-07	2014-08-14	2014-08-26	4	2	2	2	1	2	1
CAF	2014-09-07	2014-08-17	2014-08-26	4	2	2	99	1	1	1
CAF	2014-09-07	2014-05-18	2014-08-26	4	2	2	2	1	2	1
CAF	2014-09-07	2014-08-18	2014-08-26	4	2	2	1	1	1	1
CAF	2014-09-07	2014-08-18	2014-08-26	4	2	2	2	1	Missing	1
CAF	2014-09-07	2014-08-22	2014-08-26	4	2	2	1	1	2	1
CAF	2014-09-07	2014-08-23	2014-08-26	4	1	2	1	1	3	1
CAF	2014-09-07	2014-08-20	2014-08-26	4	Missing	2	1	Missing	Missing	1
CAF	2014-09-05	2014-08-15	2014-08-26	4	2	2	2	1	1	1
CAF	2014-09-08	2014-09-04	2014-09-06	4	2	2	1	Missing	1	1
CAF	2014-09-08	2014-09-05	2014-09-07	4	2	2	1	Missing	1	1
CAF	Missing	2014-09-03	2014-09-06	4	Missing	2	99	Missing	2	1
CAF	2014-09-08	2014-09-04	2014-09-08	1	2	1	0	1	4	1
CAF	2014-09-08	2014-08-26	2014-08-28	4	2	2	1	1	3	1
CAF	2014-09-09	2014-09-07	2014-09-09	4	Missing	2	1	Missing	1	1
CAF	2014-09-09	2014-08-31	2014-09-01	1	Missing	1	1	1	4	1
CAF	2014-09-09	2014-09-07	2014-09-09	1	2	1	99	Missing	Missing	1
CAF	2014-09-10	2014-09-08	2014-09-10	3	2	3	1	Missing	1	2
CAF	2014-09-10	2014-09-08	2014-09-10	4	2	2	1	Missing	Missing	1
CAF	2014-09-11	2014-09-09	2014-09-10	4	2	2	99	1	1	1
CAF	2014-09-11	2014-09-09	2014-09-11	4	Missing	2	99	Missing	3	1
CAF	2014-09-11	2014-09-05	2014-09-11	4	2	2	1	Missing	1	1
CAF	2014-09-12	2014-09-08	2014-09-12	4	Missing	2	1	Missing	3	1
CAF	2014-09-12	2014-09-10	2014-09-12	4	2	2	1	Missing	1	1
CAF	2014-09-15	2014-09-09	2014-09-13	1	2	1	1	1	Missing	1
CAF	2014-09-16	2014-09-13	2014-09-15	1	2	1	0	1	Missing	1
CAF	2014-09-16	2014-09-11	2014-09-15	4	2	2	1	1	1	1
CAF	2014-09-16	2014-09-14	2014-09-16	4	2	2	99	1	1	1
CAF	2014-09-16	2014-09-14	2014-09-16	4	2	2	99	Missing	Missing	1
CAF	2014-09-16	2014-09-12	2014-09-16	4	2	2	99	1	Missing	1
CAF	2014-09-16	2014-09-13	2014-09-15	4	Missing	2	0	1	Missing	1
CAF	2014-09-16	2014-09-13	2014-09-16	4	Missing	2	1	1	Missing	1
CAF	2014-09-17	2014-09-15	2014-09-17	4	2	2	99	1	Missing	1
CAF	2014-09-17	2014-09-06	2014-09-15	4	1	2	1	1	Missing	1
CAF	2014-09-18	2014-09-16	2014-09-18	4	2	2	99	1	Missing	1
CAF	2014-09-18	2014-09-15	2014-09-17	4	2	2	1	1	Missing	1
CAF	2014-09-19	2014-09-10	2014-09-13	Missing	2	Missing	2	1	Missing	Missing
CAF	2014-09-19	2014-09-13	2014-09-16	4	1	2	1	2	Missing	1
CAF	2014-09-19	2014-09-13	2014-09-16	4	1	2	1	2	Missing	1
CAF	2014-09-19	2014-09-10	2014-09-19	4	2	2	2	1	Missing	1
CAF	2014-09-19	2014-09-16	2014-09-18	4	2	2	1	1	Missing	1
CAF	2014-09-22	2014-09-18	2014-09-22	4	1	2	1	1	Missing	1
CAF	2014-09-22	2014-09-20	2014-09-22	4	Missing	2	1	1	Missing	1
CAF	2014-09-23	2014-09-20	2014-09-23	4	2	2	1	1	Missing	1
CAF	2014-09-24	2014-09-02	2014-09-24	4	2	2	1	1	Missing	1
CAF	2014-09-24	2014-09-20	2014-09-24	4	2	2	1	1	Missing	1
CAF	2014-09-24	2014-09-23	2014-09-24	4	2	2	99	1	Missing	1
CAF	2014-09-25	2014-09-14	2014-09-22	1	1	1	0	1	Missing	1
CAF	2014-09-25	2014-09-14	2014-09-22	1	1	1	0	1	Missing	1
CAF	2014-09-25	2014-09-10	2014-09-25	4	2	2	99	1	Missing	1
CAF	2014-09-26	2014-09-23	2014-09-25	4	2	2	1	1	Missing	1
CAF	2014-09-26	2014-09-06	2014-09-14	4	1	2	99	1	Missing	1
CAF	2014-09-26	2014-09-25	2014-09-26	4	2	2	99	1	Missing	1
CAF	2014-09-29	2014-09-22	2014-09-26	1	2	1	0	1	Missing	1
CAF	2014-09-29	2014-09-25	2014-09-29	4	2	2	99	1	Missing	1
CAF	2014-09-29	2014-09-20	2014-09-27	4	2	2	2	1	Missing	1
CAF	2014-09-29	2014-09-26	2014-09-29	4	2	2	1	1	Missing	1
CAF	2014-09-30	2014-09-28	2014-09-30	4	2	2	1	1	Missing	1
CAF	2014-09-30	2014-09-28	2014-09-30	4	2	2	99	1	Missing	1
CAF	2014-10-01	2014-09-24	2014-09-29	4	2	2	2	1	Missing	1
CAF	2014-10-01	2014-09-28	2014-10-01	4	2	2	1	1	Missing	1
CAF	2014-10-01	2014-09-19	2014-09-26	4	2	2	1	1	Missing	1
CAF	2014-10-01	2014-09-20	2014-10-01	4	2	2	1	1	Missing	1
CAF	2014-10-01	2014-09-24	2014-09-29	4	2	2	2	1	Missing	1
CAF	2014-10-02	2014-09-28	2014-10-01	4	2	2	1	1	Missing	1
CAF	2014-10-02	2014-09-30	2014-10-02	4	1	2	1	1	Missing	1
CAF	2014-10-02	2014-09-29	2014-10-01	4	2	2	1	1	Missing	1
CAF	2014-10-02	2014-09-17	2014-10-02	4	2	2	1	1	Missing	1
CAF	2014-10-02	2014-09-17	2014-10-02	4	Missing	2	1	1	Missing	1
CAF	2014-10-02	2014-09-26	2014-10-02	4	2	2	1	1	Missing	1
CAF	2014-10-03	2014-10-01	2014-10-03	4	2	2	1	1	Missing	1
CAF	2014-10-06	2014-09-25	2014-09-30	4	2	2	0	1	Missing	1
CAF	2014-10-06	2014-10-02	2014-10-04	1	1	1	1	1	Missing	1
CAF	2014-10-06	2014-10-02	2014-10-06	4	2	2	99	1	Missing	1
CAF	2014-10-07	2014-10-05	2014-10-07	4	2	2	1	1	Missing	1
CAF	2014-10-07	2014-10-01	2014-10-06	4	2	2	1	1	Missing	1
CAF	2014-10-08	2014-10-05	2014-10-08	4	2	2	99	1	Missing	1
CAF	2014-10-08	2014-09-25	2014-10-07	4	2	2	Missing	1	Missing	1
CAF	2014-10-08	2014-10-06	2014-10-07	3	2	3	99	1	Missing	1
CAF	2014-10-08	2014-10-01	2014-10-07	4	2	2	Missing	1	Missing	1
CAF	2014-10-08	2014-10-06	2014-10-08	4	2	2	1	1	Missing	1
CAF	2014-10-08	2014-10-02	2014-10-06	4	1	2	0	1	Missing	1
CAF	2014-10-13	2014-10-08	2014-10-10	4	1	2	1	1	Missing	1
CAF	2014-10-14	2014-10-09	2014-10-11	4	2	2	1	1	Missing	1
CAF	2014-10-16	2014-10-13	2014-10-15	4	2	2	1	1	Missing	1
CAF	2015-10-20	2015-10-05	2015-10-15	1	1	1	0	1	Missing	1
CAF	2014-10-20	2014-10-10	2014-10-15	4	Missing	2	0	1	Missing	1
CAF	2014-10-20	2014-10-03	2014-10-07	4	Missing	2	1	1	Missing	1
CAF	2014-10-20	2014-09-27	2014-10-20	1	Missing	1	0	1	Missing	1
CAF	2014-10-24	2014-10-16	2014-10-22	4	Missing	2	3	Missing	Missing	1
CAF	2014-10-23	2014-10-06	2014-10-21	4	2	2	1	1	Missing	1
CAF	2014-10-23	2014-10-20	2014-10-22	4	2	2	1	Missing	Missing	1
CAF	2014-10-23	2014-10-21	2014-10-22	4	2	2	99	1	Missing	1
CAF	2014-10-24	2014-10-22	2014-10-24	4	2	2	1	1	Missing	1
CAF	2014-10-24	2014-10-20	2014-10-23	4	2	2	1	1	Missing	1
CAF	2014-10-27	2014-10-22	2014-10-27	4	1	2	1	1	Missing	1
CAF	2014-10-28	2014-10-20	2014-10-25	4	2	2	1	1	Missing	1
CAF	2014-10-28	2014-10-13	2014-10-25	4	2	2	1	1	Missing	1
CAF	2014-10-28	2014-10-18	2014-10-25	4	Missing	2	1	1	Missing	1
CAF	2014-10-28	2014-10-24	2014-10-25	4	Missing	2	1	1	Missing	1
CAF	2014-10-28	2014-10-15	2014-10-25	3	2	3	1	1	Missing	1
CAF	2014-10-28	2014-10-17	2014-10-18	4	1	2	0	1	Missing	1
CAF	2014-10-28	2014-10-12	2014-10-22	3	1	3	0	1	Missing	1
CAF	2014-10-28	2014-10-26	2014-10-28	4	2	2	99	1	Missing	1
CAF	2014-10-28	2014-10-25	2014-10-27	4	2	2	2	1	Missing	1
CAF	2014-10-30	2014-10-22	2014-10-23	4	2	2	0	1	Missing	1
CAF	2014-10-31	2014-10-29	2014-10-31	4	2	2	1	1	Missing	1
CAF	2014-11-03	2014-10-15	2014-11-03	4	2	2	0	1	Missing	1
CAF	2014-11-04	2014-10-23	2014-10-29	1	1	1	99	1	Missing	1
CAF	2014-11-04	2014-10-30	2014-11-03	4	2	2	1	1	Missing	1
CAF	2014-11-06	2014-11-05	2014-11-06	4	2	2	99	1	Missing	1
CAF	2014-11-07	2014-10-28	2014-11-04	1	1	1	99	1	Missing	1
CAF	2014-11-07	2014-10-31	2014-11-06	4	2	2	99	1	Missing	1
CAF	2014-11-12	2014-11-07	2014-11-08	4	2	2	1	1	Missing	1
CAF	2014-11-12	2014-11-06	2014-11-10	1	1	1	99	1	Missing	1
CAF	2014-11-13	2014-11-09	2014-11-12	4	2	2	99	1	Missing	1
CAF	2014-11-14	2014-11-11	2014-11-11	4	2	2	99	1	Missing	1
CAF	2014-11-17	2014-10-11	2014-11-12	3	2	3	0	1	Missing	1
CAF	2014-11-17	2014-10-11	2014-11-12	1	2	1	0	1	Missing	1
CAF	2014-11-17	2014-10-11	2014-11-12	4	2	2	0	1	Missing	1
CAF	2014-11-17	2014-11-05	2014-11-12	1	2	1	0	1	Missing	1
CAF	2014-11-17	2014-11-05	2014-11-12	1	2	1	0	1	Missing	1
CAF	2014-11-17	2014-11-11	2014-11-13	4	2	2	1	1	Missing	1
CAF	2014-11-17	2014-11-09	2014-11-14	4	2	2	0	1	Missing	1
CAF	2014-11-17	2014-11-09	2014-11-14	4	2	2	0	1	Missing	1
CAF	2014-11-17	2014-11-05	2014-11-14	4	2	1	0	1	Missing	1
CAF	2014-11-17	2014-11-07	2014-11-14	4	2	2	0	1	Missing	1
CAF	2014-11-17	2014-11-05	2014-11-14	1	2	1	0	1	Missing	1
CAF	2014-11-17	2014-11-11	2014-11-14	1	2	1	1	1	Missing	1
CAF	2014-11-17	2014-11-08	2014-11-12	1	1	1	0	1	Missing	1
CAF	2014-11-17	2014-11-12	2014-11-14	1	1	1	0	1	Missing	1
CAF	2014-11-17	2014-11-12	2014-11-15	4	2	2	1	1	Missing	1
CAF	2014-11-18	2014-11-01	2014-11-18	4	2	2	0	1	Missing	1
CAF	2014-11-18	2014-10-24	2014-11-14	4	2	2	1	1	Missing	1
CAF	2014-11-18	2014-11-09	2014-11-14	4	2	2	2	1	Missing	1
CAF	2014-11-20	2014-11-12	2014-11-18	4	2	2	1	1	Missing	1
CAF	2014-11-24	2014-11-14	2014-11-24	Missing	2	Missing	1	1	Missing	Missing
CAF	2014-11-24	2014-11-20	2014-11-21	4	2	2	2	1	Missing	1
CAF	2014-11-24	2014-11-19	2014-11-24	3	2	3	1	1	Missing	1
CAF	2014-11-25	2014-11-12	2014-11-18	1	1	1	0	1	Missing	1
CAF	2014-11-25	2014-11-13	2014-11-20	1	2	1	0	1	Missing	1
CAF	2014-11-25	2014-11-18	2014-11-21	1	1	1	99	1	Missing	1
CAF	2014-11-25	2014-11-05	2014-11-24	4	2	2	1	1	Missing	1
CAF	2014-11-27	2014-11-23	2014-11-27	4	2	2	99	1	Missing	1
CAF	2014-11-27	2014-11-10	2014-11-27	4	2	2	1	1	Missing	1
CAF	2014-11-28	2014-11-20	2014-11-28	4	2	2	99	1	Missing	1
CAF	2014-12-02	2014-11-23	2014-11-25	4	2	2	2	1	Missing	1
CAF	2014-12-02	2014-11-23	2014-11-25	4	2	2	2	1	Missing	1
CAF	2014-12-02	2014-11-30	2014-12-02	4	2	2	99	1	Missing	1
CAF	2014-12-02	2014-11-30	2014-12-02	4	2	2	Missing	1	Missing	1
CAF	2014-12-04	2014-12-02	2014-12-04	4	2	2	Missing	1	Missing	1
CAF	2014-12-05	2014-12-04	2014-12-05	4	1	2	0	1	Missing	1
CAF	2014-12-05	2014-11-22	2014-11-25	1	2	1	Missing	1	Missing	1
CAF	2014-10-29	2014-10-27	2014-10-29	4	2	2	0	1	Missing	1
CAF	2014-12-08	2014-12-01	2014-12-06	4	2	2	1	1	Missing	1
CAF	2014-12-08	2014-12-04	2014-12-04	4	2	2	0	1	Missing	1
CAF	2014-12-08	2014-11-30	2014-12-04	4	2	2	0	1	Missing	1
CAF	2014-12-08	2014-12-03	2014-12-04	1	2	1	0	1	Missing	1
CAF	2014-12-08	2014-11-29	2014-12-02	1	2	1	0	Missing	Missing	1
CAF	2014-12-08	2014-11-27	2014-12-02	1	2	1	0	1	Missing	1
CAF	2014-12-08	2014-11-29	2014-12-02	1	2	1	0	1	Missing	1
CAF	2014-12-10	2014-12-06	2014-12-10	4	2	2	99	1	Missing	1
CAF	2014-12-11	2014-12-10	2014-12-11	4	2	2	99	1	Missing	1
CAF	2014-12-12	2014-12-02	2014-12-06	1	1	1	0	1	Missing	1
CAF	2014-12-12	2014-12-08	2014-12-10	4	1	2	0	1	Missing	1
CAF	2014-12-12	2014-11-30	2014-12-06	1	1	1	99	1	Missing	1
CAF	2014-12-12	2014-12-10	2014-12-12	4	2	2	0	1	Missing	1
CAF	2014-12-12	2014-12-10	2014-12-12	4	2	2	99	1	Missing	1
CAF	2014-12-12	2014-12-11	2014-12-12	4	2	2	2	1	Missing	1
CAF	2014-12-15	2014-12-04	2014-12-11	Missing	2	2	1	1	Missing	1
CAF	2014-12-15	2014-12-11	2014-12-13	Missing	2	2	1	1	Missing	1
CAF	2014-12-15	2014-12-12	2014-12-12	Missing	1	2	1	1	Missing	1
CAF	2014-12-15	2014-12-12	2014-12-15	4	2	2	99	1	Missing	1
CAF	2014-12-16	2014-12-15	2014-12-15	4	2	2	1	1	Missing	1
CAF	2014-12-16	2014-12-15	2014-12-16	4	2	2	99	1	Missing	1
CAF	2014-12-16	2014-12-14	2014-12-16	4	2	2	1	1	Missing	1
CAF	2014-12-19	2014-12-17	2014-12-19	4	2	2	1	1	Missing	1
CAF	2014-12-26	2014-12-24	2014-12-26	4	2	2	1	1	Missing	1
CAF	2014-12-22	2014-12-20	2014-12-22	4	2	2	0	1	Missing	1
CAF	2014-12-23	2014-12-09	2014-12-20	4	2	2	1	1	Missing	1
CAF	2014-12-17	2014-12-16	2014-12-17	4	2	2	99	1	Missing	1
CAF	2014-12-19	2014-12-08	2014-12-17	1	2	1	0	1	Missing	1
CAF	2014-12-23	2014-12-21	2014-12-23	4	2	2	99	1	Missing	1
CAF	2014-12-23	2014-12-20	2014-12-23	4	2	2	1	1	Missing	1
CAF	2014-12-24	2014-12-22	2014-12-24	4	2	2	1	1	Missing	1
CAF	2014-12-24	2014-12-22	2014-12-24	4	2	2	99	1	1	1
CAF	2014-12-26	2014-12-24	2014-12-26	4	2	2	3	1	2	1
CAF	2014-12-29	2014-12-27	2014-12-29	4	2	2	1	1	1	1
CAF	2014-12-30	2014-12-27	2014-12-30	1	2	1	1	1	1	1
CAF	2014-12-30	2014-12-21	2014-12-24	1	2	1	99	1	1	1
CAF	2014-12-30	2014-12-21	2014-12-24	1	2	1	99	1	1	1
CAF	2014-12-30	2014-12-20	2014-12-24	1	2	1	99	1	1	1
CAF	2014-12-30	2014-12-21	2014-12-24	1	2	1	99	1	2	1
CAF	2015-01-07	2014-12-27	2015-01-06	4	2	2	1	1	1	1
CAF	2014-12-30	2014-12-20	2014-12-24	1	2	1	99	2	1	1
CAF	2014-12-30	2014-12-22	2014-12-23	4	2	2	99	1	1	1
CAF	2014-12-30	2014-12-17	2014-12-23	1	2	1	99	1	2	1
CAF	2014-12-30	2014-12-21	2014-12-24	1	2	1	99	1	3	1
CAF	2014-12-30	2014-12-23	2014-12-26	1	2	1	0	1	1	1
CAF	2014-12-30	2014-12-23	2014-12-26	1	2	1	99	1	2	1
CAF	2014-12-30	2014-12-21	2014-12-24	1	1	1	99	1	Missing	1
CAF	2014-12-30	2014-12-21	2014-12-22	4	1	2	99	1	Missing	1
CAF	2014-12-30	2014-12-21	2014-12-22	4	1	2	99	1	Missing	1
CAF	2014-12-31	2014-12-30	2014-12-31	4	2	2	1	1	Missing	1
CAF	2015-01-02	2014-12-29	2014-12-31	4	2	2	2	1	1	1
CAF	2015-01-02	2014-12-26	2014-12-27	4	2	2	1	1	1	1
CAF	2015-01-05	2015-01-02	2015-01-05	4	2	2	1	1	3	1
CAF	2015-01-08	2014-12-24	2014-12-26	4	2	2	1	1	1	1
CAF	2015-01-12	2014-12-27	2015-01-06	4	2	2	1	1	2	1
CAF	2015-01-12	2014-12-27	2015-01-06	4	2	2	1	1	1	1
CAF	2015-01-12	2014-12-29	2015-01-06	4	2	2	1	1	1	1
CAF	2015-01-12	2014-12-27	2015-01-06	3	2	3	2	1	1	1
CAF	2015-01-12	2014-12-26	2014-12-28	4	1	2	2	1	1	1
CAF	2015-01-12	2014-12-26	2014-12-28	4	1	2	2	1	2	1
CAF	2015-01-12	2014-12-26	2014-12-28	3	2	3	1	1	1	1
CAF	2015-01-12	2014-12-23	2014-12-28	4	2	2	2	1	1	1
CAF	2015-01-05	2015-01-03	2015-01-05	4	2	2	1	1	1	1
CAF	2015-01-05	2015-01-01	2015-01-05	4	2	2	99	1	1	1
CAF	2015-01-05	2015-01-01	2015-01-03	4	2	2	1	1	3	1
CAF	2015-01-06	2015-01-04	2015-01-06	4	2	2	1	1	1	1
CAF	2015-01-06	2015-01-05	2015-01-06	4	2	2	99	1	2	1
CAF	2015-01-06	2014-12-18	2015-01-03	1	2	1	1	1	1	1
CAF	2015-01-06	2015-01-03	2015-01-05	4	2	2	1	1	1	1
CAF	2015-01-06	2015-01-04	2015-01-06	4	2	2	2	1	1	1
CAF	2015-01-07	2015-01-01	2015-01-05	4	2	2	99	1	1	1
CAF	2015-01-07	2015-01-05	2015-01-07	4	2	2	1	1	3	1
CAF	2015-01-07	2015-01-04	2015-01-07	4	2	2	99	1	1	1
CAF	2015-01-08	2015-01-07	2015-01-08	4	2	2	1	1	1	1
CAF	2015-01-08	2015-01-02	2015-01-08	4	2	2	99	1	1	1
CAF	2015-01-08	2015-01-05	2015-01-08	4	2	2	99	1	1	1
CAF	2015-01-12	2015-01-02	2015-01-07	1	1	1	99	1	2	1
CAF	2015-01-09	2015-01-02	2015-01-05	1	2	1	99	1	2	1
CAF	2015-01-12	2015-01-02	2015-01-08	4	1	2	99	1	1	1
CAF	2015-01-09	2015-01-03	2015-01-05	1	2	1	99	1	2	1
CAF	2015-01-09	2014-12-28	2015-01-03	1	1	1	99	1	2	1
CAF	2015-01-09	2015-01-07	2015-01-09	1	2	1	1	1	2	1
CAF	2015-01-09	2015-01-08	2015-01-09	4	2	2	1	1	1	1
CAF	2015-01-09	2015-01-04	2015-01-08	4	2	2	2	1	1	1
CAF	2015-01-12	2015-01-04	2015-01-10	4	2	2	99	1	1	1
CAF	2015-01-12	2015-01-10	2015-01-12	4	2	2	1	1	1	1
CAF	2015-01-12	2015-01-06	2015-01-10	4	Missing	2	1	Missing	2	1
CAF	2015-01-16	2015-01-04	2015-01-12	1	1	1	99	1	2	1
CAF	2015-01-16	2015-01-03	2015-01-14	4	2	2	2	1	3	1
CAF	2014-12-18	2014-12-16	2014-12-18	4	2	2	1	1	Missing	1
CAF	2014-12-19	2014-12-18	2014-12-19	4	2	2	99	1	Missing	1
CAF	2014-12-19	2014-12-13	2014-12-17	1	1	1	99	1	Missing	1
CAF	2014-12-19	2014-12-13	2014-12-17	1	1	1	99	1	Missing	1
CAF	2014-12-19	2014-12-13	2014-12-17	1	1	1	99	1	Missing	1
CAF	2014-12-19	2014-12-11	2014-12-17	4	1	2	0	1	Missing	1
CAF	2014-12-19	2014-12-08	2014-12-17	1	1	1	0	1	Missing	1
CAF	2015-01-16	2015-01-07	2015-01-08	4	2	2	99	1	2	1
CAF	2015-01-13	2015-01-02	2015-01-10	4	2	2	1	1	2	1
CAF	2015-01-13	2015-01-11	2015-01-13	4	2	2	1	1	2	1
CAF	2015-01-13	2015-01-11	2015-01-13	4	2	2	99	1	1	1
CAF	2015-01-15	2015-01-12	2015-01-14	4	1	2	99	1	1	1
CAF	2015-01-15	2015-01-13	2015-01-15	4	2	2	1	1	2	1
CAF	2015-01-15	2015-01-01	2015-01-15	1	2	1	1	1	1	1
CAF	2015-01-15	2015-01-12	2015-01-15	4	2	2	1	1	1	1
CAF	2015-01-16	2015-01-12	2015-01-16	4	2	2	1	1	1	1
CAF	2015-01-16	2015-01-13	2015-01-15	4	2	2	1	1	1	1
CAF	2015-01-16	2015-01-10	2015-01-14	4	2	2	1	1	1	1
CAF	2015-01-19	2015-01-08	2015-01-14	4	2	2	9	9	2	1
CAF	2015-01-19	2015-01-13	2015-01-16	3	1	3	99	1	3	1
CAF	2015-01-19	2015-01-11	2015-01-15	3	2	3	99	1	3	1
CAF	2015-01-19	2015-01-06	2015-01-15	4	2	2	1	1	1	1
CAF	2015-01-20	2015-01-14	2015-01-16	4	2	2	1	1	1	1
CAF	2015-01-20	2015-01-15	2015-01-16	1	2	1	0	1	2	1
CAF	2015-01-20	2015-01-03	2015-01-20	4	2	2	1	1	1	1
CAF	2015-01-20	2015-01-08	2015-01-20	4	2	2	1	1	1	1
CAF	2015-01-20	2015-01-02	2015-01-19	4	2	2	1	1	2	1
CAF	2015-01-20	2015-01-14	2015-01-19	4	2	2	2	1	1	1
CAF	2015-01-21	2015-01-19	2015-01-21	4	2	2	1	1	3	1
CAF	2015-01-21	2015-01-19	2015-01-21	4	2	2	1	1	1	1
CAF	2015-01-22	2015-01-12	2015-01-14	4	2	2	1	1	1	1
CAF	2015-01-22	2015-01-06	2015-01-22	4	2	2	1	1	1	1
CAF	2015-01-22	2015-01-01	2015-01-22	1	2	1	1	1	1	1
CAF	2015-01-22	2015-01-15	2015-01-21	4	1	2	2	1	3	1
CAF	2015-01-23	2015-01-17	2015-01-21	4	1	2	3	1	2	1
CAF	2015-01-23	2015-01-15	2015-01-21	4	1	2	2	1	1	1
CAF	2015-01-23	2015-01-19	2015-01-21	4	1	2	3	1	1	1
CAF	2015-01-21	2015-01-18	2015-01-21	4	1	2	2	1	1	1
CAF	2015-01-23	2015-01-20	2015-01-23	4	2	2	2	1	1	1
CAF	2015-01-23	2015-01-20	2015-01-23	4	2	2	1	1	1	2
CAF	2015-01-23	2015-01-21	2015-01-23	4	2	2	1	1	2	1
CAF	2015-01-23	2015-01-20	2015-01-23	4	2	2	2	1	1	1
CAF	2015-01-23	2015-01-20	2015-01-22	4	2	2	1	1	1	1
CAF	2015-01-23	2015-01-23	2015-01-23	4	2	2	1	1	1	1
CAF	2015-01-23	2015-01-20	2015-01-23	4	2	2	1	1	1	1
CAF	2015-01-23	2015-01-18	2015-01-19	4	2	2	1	1	2	1
CAF	2015-01-26	2015-01-19	2015-01-24	4	2	2	1	1	1	1
CAF	2015-01-26	2015-01-20	2015-01-21	4	2	2	1	1	1	1
CAF	2015-01-26	2015-01-24	2015-01-26	4	2	2	1	1	2	1
CAF	2015-01-26	2015-01-24	2015-01-26	1	2	1	1	1	1	1
CAF	2015-01-26	2015-01-19	2015-01-21	4	2	2	1	1	1	1
CAF	2015-01-26	2015-01-19	2015-01-22	4	2	2	2	1	3	1
CAF	2015-01-26	2015-01-18	2015-01-21	4	2	2	2	1	1	1
CAF	2015-01-26	2015-01-21	2015-01-26	4	2	2	2	1	1	1
CAF	2015-01-26	2015-01-22	2015-01-26	4	2	2	2	1	1	1
CAF	2015-01-27	2015-01-25	2015-01-27	4	2	2	99	1	1	1
CAF	2015-01-27	2015-01-12	2015-01-26	4	2	2	1	1	1	1
CAF	2015-01-27	2015-01-10	2015-01-26	3	2	3	0	1	1	1
CAF	2015-01-27	2015-01-26	2015-01-27	3	2	3	2	1	1	1
CAF	2015-01-27	2015-01-24	2015-01-27	4	2	2	1	1	1	1
CAF	2015-01-27	2015-01-20	2015-01-22	4	2	2	1	1	2	1
CAF	2015-01-27	2015-01-25	2015-01-27	4	2	2	99	1	2	1
CAF	2015-01-27	2015-01-19	2015-01-27	4	2	2	2	1	2	1
CAF	2015-01-27	2015-01-23	2015-01-27	4	2	2	2	1	1	1
CAF	2015-01-27	2015-01-24	2015-01-27	3	2	3	99	1	1	1
CAF	2015-01-28	2015-01-26	2015-01-28	4	2	2	1	1	1	1
CAF	2015-01-29	2015-01-17	2015-01-19	4	2	2	1	1	1	1
CAF	2015-01-29	2015-01-26	2015-01-29	4	2	2	99	1	1	1
CAF	2015-01-29	2015-01-21	2015-01-29	4	2	2	1	1	Missing	1
CAF	2015-01-29	2015-01-21	2015-01-22	4	2	2	1	1	2	1
CAF	2015-01-29	2015-01-25	2015-01-26	4	2	2	1	1	1	1
CAF	2015-01-29	2015-01-27	2015-01-29	4	2	2	1	1	1	1
CAF	2015-01-29	2015-01-23	2015-01-27	4	2	2	2	1	1	1
CAF	2015-01-29	2015-01-24	2015-01-28	4	2	2	99	1	1	1
CAF	2015-01-29	2015-01-25	2015-01-28	4	2	2	99	1	1	1
CAF	2015-01-30	2015-01-27	2015-01-30	4	2	2	1	1	1	1
CAF	2015-01-30	2015-01-23	2015-01-26	4	2	2	2	1	1	1
CAF	2015-01-30	2015-01-25	2015-01-26	4	2	2	2	1	3	1
CAF	2015-01-30	2015-01-29	2015-01-30	4	2	2	1	1	2	1
CAF	2015-01-30	2015-01-28	2015-01-30	4	2	2	1	1	1	1
CAF	2015-01-30	2015-01-27	2015-01-30	4	2	2	1	1	1	1
CAF	2015-01-30	2015-01-23	2015-01-24	4	2	2	1	1	2	1
CAF	2015-01-30	2015-01-27	2015-01-28	3	2	3	2	1	1	1
CAF	2015-01-30	2015-01-10	2015-01-30	4	2	2	0	1	1	1
CAF	2015-01-30	2015-01-12	2015-01-29	4	2	2	0	1	2	1
CAF	2015-01-30	2015-01-24	2015-01-30	4	2	2	1	1	1	1
CAF	2015-01-31	2015-01-26	2015-01-30	4	2	2	99	1	1	1
CAF	2015-02-02	2015-01-25	2015-01-29	4	2	2	1	1	2	1
CAF	2015-02-02	2015-01-24	2015-01-29	4	2	2	1	1	1	1
CAF	2015-02-02	2015-01-20	2015-01-26	4	2	2	1	1	2	1
CAF	2015-02-02	2015-01-21	2015-01-26	4	2	2	1	1	3	1
CAF	2015-02-02	2015-01-21	2015-01-26	4	2	2	1	1	1	1
CAF	2015-02-02	2015-01-31	2015-02-02	4	2	2	1	1	1	1
CAF	2015-02-02	2015-01-29	2015-02-02	4	2	2	1	1	1	1
CAF	2015-02-02	2015-01-31	2015-02-02	4	2	2	99	1	2	1
CAF	2015-02-02	2015-01-31	2015-02-02	4	2	2	99	1	1	1
CAF	2015-02-02	2015-01-20	2015-01-27	4	1	2	99	1	1	1
CAF	2015-02-02	2015-01-30	2015-01-31	4	2	2	1	1	3	1
CAF	2015-02-02	2015-01-31	2015-02-02	4	2	2	1	1	1	1
CAF	2015-02-02	2015-01-28	2015-02-02	4	2	2	2	1	1	1
CAF	2015-02-02	2015-01-28	2015-02-02	3	2	3	2	1	1	1
CAF	2015-02-02	2015-01-26	2015-01-29	4	2	2	99	1	1	1
CAF	2015-02-02	2015-01-25	2015-01-30	1	2	1	99	1	3	1
CAF	2015-02-03	2015-01-14	2015-01-19	1	1	1	99	1	1	1
CAF	2015-02-03	2015-01-31	2015-02-03	4	2	2	1	1	1	1
CAF	2015-02-03	2015-02-01	2015-02-03	4	2	2	1	1	1	1
CAF	2015-02-03	2015-01-31	2015-02-03	4	2	2	1	1	1	1
CAF	2015-02-03	2015-01-27	2015-01-30	4	2	2	2	1	3	1
CAF	2015-02-03	2015-01-26	2015-02-02	4	2	2	99	1	1	1
CAF	2015-02-03	2015-01-28	2015-01-29	4	2	2	1	1	2	1
CAF	2015-02-03	2015-01-27	2015-02-03	4	2	2	2	1	1	1
CAF	2015-02-03	2015-01-30	2015-02-03	4	2	2	2	1	1	1
CAF	2015-02-03	2015-01-23	2015-02-03	4	2	2	1	1	1	1
CAF	2015-02-04	2015-02-01	2015-02-04	4	2	2	1	1	1	1
CAF	2015-02-04	2015-01-30	2015-02-03	4	2	2	1	1	2	1
CAF	2015-02-04	2015-01-30	2015-02-03	4	2	2	99	1	1	1
CAF	2015-02-04	2015-02-03	2015-02-04	4	2	2	1	1	1	1
CAF	2015-02-04	2015-02-02	2015-02-04	4	2	2	1	1	1	1
CAF	2015-02-04	2015-02-02	2015-02-04	4	2	2	1	1	1	1
CAF	2015-02-04	2015-01-27	2015-01-30	4	2	2	1	1	1	1
CAF	2015-02-04	2015-01-15	2015-02-03	4	2	2	1	1	1	1
CAF	2015-02-04	2015-01-15	2015-02-04	4	2	2	1	1	1	1
CAF	2015-02-04	2015-01-30	2015-02-04	4	2	2	1	1	1	1
CAF	2015-02-04	2015-01-29	2015-02-04	4	2	2	1	1	2	1
CAF	2015-02-05	2015-01-31	2015-02-05	4	2	2	99	1	1	1
CAF	2015-02-03	2015-02-01	2015-02-03	4	2	2	1	1	1	1
CAF	2015-02-03	2015-02-01	2015-02-03	4	2	2	1	1	1	1
CAF	2015-02-05	2015-02-01	2015-02-05	4	2	2	1	1	1	1
CAF	2015-02-05	2015-01-30	2015-02-02	4	2	2	99	1	1	1
CAF	2015-02-05	2015-02-01	2015-02-04	1	2	1	1	1	1	1
CAF	2015-02-05	2015-02-02	2015-02-05	4	1	2	1	1	1	1
CAF	2015-02-05	2015-02-04	2015-02-05	4	2	2	1	1	1	1
CAF	2015-02-05	2015-02-03	2015-02-05	4	2	2	1	1	1	1
CAF	2015-02-05	2015-02-02	2015-02-05	4	2	2	1	1	2	1
CAF	2015-02-05	2015-02-02	2015-02-05	1	2	1	1	1	3	1
CAF	2015-02-05	2015-02-02	2015-02-05	4	2	2	1	1	1	1
CAF	2015-02-05	2015-02-02	2015-02-05	4	2	2	1	1	2	1
CAF	2015-02-05	2015-02-04	2015-02-05	4	2	2	99	1	2	1
CAF	2015-02-06	2015-01-28	2015-01-30	1	1	1	99	1	2	1
CAF	2015-02-06	2015-01-28	2015-01-29	1	2	1	99	1	2	1
CAF	2015-02-06	2015-01-21	2015-01-26	1	2	1	99	1	2	1
CAF	2015-02-06	2015-02-04	2015-02-05	4	2	2	1	1	2	1
CAF	2015-02-06	2015-02-01	2015-02-05	4	2	2	1	1	1	1
CAF	2015-02-06	2015-02-02	2015-02-05	4	2	2	1	1	1	1
CAF	2015-02-06	2015-02-05	2015-02-06	4	2	2	1	1	2	1
CAF	2015-02-06	2015-02-04	2015-02-06	4	2	2	1	1	2	1
CAF	2015-02-06	2015-02-03	2015-02-06	4	2	2	99	1	3	1
CAF	2015-02-06	2015-02-03	2015-02-06	4	2	2	99	1	3	1
CAF	2015-02-06	2015-01-31	2015-02-03	4	2	2	2	1	1	1
CAF	2015-02-06	2015-02-03	2015-02-06	4	2	2	1	1	1	1
CAF	2015-02-06	2015-02-04	2015-02-06	4	2	2	1	1	1	1
CAF	2015-02-06	2015-02-01	2015-02-06	4	2	2	1	1	1	1
CAF	2015-02-06	2015-02-05	2015-02-06	4	2	2	1	1	1	1
CAF	2015-02-06	2015-02-04	2015-02-06	4	2	2	1	1	1	1
CAF	2015-02-06	2015-02-04	2015-02-06	4	2	2	1	1	1	1
CAF	2015-02-06	2015-02-03	2015-02-06	4	2	2	1	1	1	1
CAF	2015-02-09	2015-02-03	2015-02-09	1	2	1	1	1	1	1
CAF	2015-02-09	2015-02-01	2015-02-05	3	2	3	1	1	2	1
CAF	2015-02-09	2015-01-31	2015-02-09	4	2	2	1	1	1	1
CAF	2015-02-09	2015-02-07	2015-02-09	4	2	2	1	1	2	1
CAF	2015-02-09	2015-02-07	2015-02-09	4	2	2	1	1	2	1
CAF	2015-02-09	2015-02-02	2015-02-05	4	2	2	1	1	1	1
CAF	2015-02-09	2015-01-30	2015-02-02	4	2	2	1	1	3	1
CAF	2015-02-09	2015-01-30	2015-02-02	4	2	2	1	1	1	1
CAF	2015-02-09	2015-02-02	2015-02-07	4	2	2	1	1	1	1
CAF	2015-02-09	2015-02-06	2015-02-09	4	2	2	99	1	1	1
CAF	2015-02-09	2015-02-06	2015-02-09	4	2	2	1	1	1	1
CAF	2015-02-09	2015-02-05	2015-02-07	4	2	2	1	1	1	1
CAF	2015-02-09	2015-02-03	2015-02-07	4	2	2	1	1	1	1
CAF	2015-02-09	2015-02-02	2015-02-07	4	2	2	1	1	1	1
CAF	2015-02-09	2015-02-07	2015-02-09	4	2	2	1	1	1	1
CAF	2015-02-09	2015-02-07	2015-02-09	4	2	2	1	1	1	1
CAF	2015-02-10	2015-02-06	2015-02-09	3	2	3	1	1	2	1
CAF	2015-02-10	2015-02-07	2015-02-10	4	2	2	1	1	1	1
CAF	2015-02-10	2015-02-07	2015-02-10	4	2	2	1	1	3	1
CAF	2015-02-10	2015-02-10	2015-02-10	4	2	2	1	1	1	1
CAF	2015-02-10	2015-01-15	2015-02-07	4	2	2	1	1	1	1
CAF	2015-02-10	2015-02-09	2015-02-09	4	2	2	1	1	1	1
CAF	2015-02-10	2015-02-06	2015-02-09	4	2	2	99	1	1	1
CAF	2015-02-10	2015-02-08	2015-02-10	4	2	2	99	1	3	1
CAF	2015-02-10	2015-02-09	2015-02-10	4	2	2	99	1	1	1
CAF	2015-02-10	2015-02-02	2015-02-06	4	2	2	1	1	1	1
CAF	2015-02-10	2015-02-06	2015-02-09	4	2	2	1	1	2	1
CAF	2015-02-10	2015-01-25	2015-01-28	4	2	2	2	1	2	1
CAF	2015-02-10	2015-02-01	2015-02-05	4	2	2	1	1	1	1
CAF	2015-02-10	2015-02-08	2015-02-10	4	2	2	1	1	1	1
CAF	2015-02-10	2015-02-07	2015-02-10	4	2	2	1	1	1	1
CAF	2015-02-10	2015-02-05	2015-02-09	4	2	2	1	1	1	1
CAF	2015-02-10	2015-02-05	2015-02-09	4	2	2	1	1	1	1
CAF	2015-02-10	2015-01-25	2015-02-09	4	1	2	1	1	1	1
CAF	2015-02-10	2015-02-07	2015-02-10	4	2	2	1	1	1	1
CAF	2015-02-10	2015-02-05	2015-02-10	4	2	2	1	1	3	1
CAF	2015-02-10	2015-02-04	2015-02-10	4	2	2	1	1	1	1
CAF	2015-02-10	2015-02-06	2015-02-10	4	2	2	1	1	1	1
CAF	2015-02-10	2015-02-07	2015-02-10	4	2	2	1	1	1	1
CAF	2015-02-10	2015-02-08	2015-02-10	4	2	2	1	1	2	1
CAF	2015-02-11	2015-02-07	2015-02-10	4	2	2	1	1	1	1
CAF	2015-02-11	2015-02-07	2015-02-10	4	2	2	0	1	1	1
CAF	2015-02-11	2015-02-08	2015-02-10	4	2	2	1	1	1	1
CAF	2015-02-11	2015-02-07	2015-02-09	4	2	2	2	1	1	1
CAF	2015-02-11	2015-02-07	2015-02-09	4	2	2	2	1	1	1
CAF	2015-02-11	2015-02-08	2015-02-11	4	2	2	1	1	1	1
CAF	2015-02-11	2015-02-08	2015-02-11	4	2	2	1	1	1	1
CAF	2015-02-11	2015-01-15	2015-02-10	4	2	2	1	1	1	1
CAF	2015-02-11	2015-01-20	2015-02-11	4	2	2	1	1	1	1
CAF	2015-02-11	2015-02-06	2015-02-11	4	2	2	2	1	1	1
CAF	2015-02-11	2015-02-04	2015-02-07	4	2	2	1	1	1	1
CAF	2015-02-11	2015-01-31	2015-02-08	4	2	2	1	1	1	1
CAF	2015-02-11	2015-02-08	2015-02-10	4	2	2	1	1	2	1
CAF	2015-02-11	2015-02-07	2015-02-11	4	2	2	99	1	1	1
CAF	2015-02-11	2015-02-07	2015-02-11	4	2	2	99	1	2	1
CAF	2015-02-11	2015-02-09	2015-02-11	4	2	2	0	1	1	1
CAF	2015-02-11	2015-02-05	2015-02-11	1	2	1	1	1	3	1
CAF	2015-02-11	2015-02-07	2015-02-11	4	2	2	1	1	1	1
CAF	2015-02-12	2015-02-07	2015-02-10	4	2	2	1	1	1	1
CAF	2015-02-12	2015-02-06	2015-02-11	4	2	2	1	1	1	1
CAF	2015-02-12	2015-01-20	2015-02-12	4	2	2	99	1	1	1
CAF	2015-02-12	2015-01-25	2015-02-12	4	2	2	1	1	1	1
CAF	2015-02-12	2015-02-09	2015-02-12	4	2	2	99	1	2	1
CAF	2015-02-12	2015-02-09	2015-02-12	4	2	2	99	1	3	1
CAF	2015-02-12	2015-02-11	2015-02-12	4	2	2	1	1	1	1
CAF	2015-02-12	2015-02-05	2015-02-08	1	2	1	1	1	2	1
CAF	2015-02-12	2015-01-31	2015-02-07	4	2	2	1	1	2	1
CAF	2015-02-12	2015-02-08	2015-02-12	4	2	2	1	1	2	1
CAF	2015-02-12	2015-02-08	2015-02-12	4	2	2	1	1	1	1
CAF	2015-02-12	2015-02-10	2015-02-12	4	2	2	1	1	2	1
CAF	2015-02-13	2015-02-08	2015-02-13	3	2	3	99	1	1	1
CAF	2015-02-13	2015-02-06	2015-02-09	4	2	2	1	1	2	1
CAF	2015-02-13	2015-02-07	2015-02-09	4	2	2	1	1	1	1
CAF	2015-02-13	2015-02-11	2015-02-13	4	2	2	1	1	3	1
CAF	2015-02-13	2015-02-09	2015-02-12	3	2	3	1	1	1	1
CAF	2015-02-13	2015-01-30	2015-02-13	4	2	2	1	1	1	1
CAF	2015-02-13	2015-01-28	2015-02-13	4	2	2	1	1	1	1
CAF	2015-02-13	2015-02-10	2015-02-13	4	2	2	1	1	1	1
CAF	2015-02-13	2015-02-07	2015-02-13	3	2	3	1	1	1	1
CAF	2015-02-13	2015-02-10	2015-02-13	4	2	2	1	1	2	1
CAF	2015-02-13	2015-02-10	2015-02-13	4	2	2	6	1	3	1
CAF	2015-02-13	2015-02-11	2015-02-13	4	2	2	1	1	1	1
CAF	2015-02-13	2015-02-09	2015-02-13	4	2	2	0	1	2	1
CAF	2015-02-16	2015-02-07	2015-02-12	4	2	2	0	1	2	1
CAF	2015-02-16	2015-02-05	2015-02-12	4	2	2	99	1	2	1
CAF	2015-02-16	2015-02-10	2015-02-13	3	2	3	99	1	2	1
CAF	2015-02-16	2015-02-05	2015-02-12	4	2	2	1	1	2	1
CAF	2015-02-16	2015-02-01	2015-02-12	4	2	2	99	1	2	1
CAF	2015-02-16	2015-02-06	2015-02-12	4	2	2	9	1	2	1
CAF	2015-02-16	2015-02-04	2015-02-11	1	2	1	0	1	Missing	1
CAF	2015-02-16	2015-02-04	2015-02-11	1	2	1	99	1	Missing	1
CAF	2015-02-16	2015-02-09	2015-02-11	1	2	1	99	1	Missing	1
CAF	2015-02-16	2015-02-09	2015-02-11	3	2	3	99	1	2	1
CAF	2015-02-16	2015-02-06	2015-02-11	1	2	1	99	1	Missing	1
CAF	2015-02-16	2015-01-28	2015-02-05	4	2	2	99	1	1	1
CAF	2015-02-16	2015-01-27	2015-02-11	4	2	2	99	1	3	1
CAF	2015-02-16	2015-02-11	2015-02-13	4	1	2	99	1	2	1
CAF	2015-02-16	2015-02-10	2015-02-13	4	2	2	99	1	1	1
CAF	2015-02-16	2015-02-12	2015-02-14	4	2	2	99	1	3	1
CAF	2015-02-16	2015-02-10	2015-02-13	4	1	2	0	1	2	1
CAF	2015-02-16	2015-01-28	2015-02-05	4	2	2	1	1	2	1
CAF	2015-02-16	2015-02-03	2015-02-06	4	2	2	1	1	1	1
CAF	2015-02-16	2015-02-14	2015-02-16	4	2	2	1	1	3	1
CAF	2015-02-16	2015-02-14	2015-02-15	4	2	2	1	1	1	1
CAF	2015-02-16	2015-02-12	2015-02-14	4	2	2	1	1	1	1
CAF	2015-02-16	2015-02-02	2015-02-06	4	2	2	1	1	2	1
CAF	2015-02-16	2015-02-08	2015-02-10	4	2	2	1	1	1	1
CAF	2015-02-16	2015-02-11	2015-02-14	4	2	2	1	1	2	1
CAF	2015-02-16	2015-02-12	2015-02-14	4	2	2	1	1	1	1
CAF	2015-02-16	2015-02-12	2015-02-14	4	2	2	0	1	3	1
CAF	2015-02-16	2015-02-11	2015-02-16	4	2	2	1	1	1	1
CAF	2015-02-16	2015-02-13	2015-02-16	4	2	2	99	1	2	1
CAF	2015-02-16	2015-02-15	2015-02-16	4	2	2	99	1	2	1
CAF	2015-02-16	2015-02-12	2015-02-16	4	2	2	99	1	2	1
CAF	2015-02-16	2015-02-09	2015-02-14	4	2	2	1	1	2	1
CAF	2015-02-16	2015-02-10	2015-02-14	4	2	2	1	1	2	1
CAF	2015-02-17	2015-02-11	2015-02-17	4	2	2	99	1	2	1
CAF	2015-02-17	2015-02-12	2015-02-14	1	1	1	99	1	Missing	1
CAF	2015-02-17	2015-02-15	2015-02-17	4	2	2	1	1	2	1
CAF	2015-02-17	2015-02-14	2015-02-17	4	2	2	99	1	2	1
CAF	2015-02-17	2015-02-13	2015-02-17	4	1	2	1	1	1	1
CAF	2015-02-17	2015-02-07	2015-02-09	4	2	2	1	1	1	1
CAF	2015-02-17	2015-02-05	2015-02-11	4	2	2	0	1	2	1
CAF	2015-02-17	2015-02-15	2015-02-17	4	2	3	1	1	3	1
CAF	2015-02-17	2015-02-15	2015-02-17	3	2	3	1	1	1	1
CAF	2015-02-17	2015-02-14	2015-02-17	3	2	3	1	1	1	1
CAF	2015-02-17	2015-02-15	2015-02-17	4	2	2	1	1	2	1
CAF	2015-02-17	2015-02-13	2015-02-17	4	2	2	1	1	1	1
CAF	2015-02-17	2015-02-13	2015-02-17	4	2	2	1	1	1	1
CAF	2015-02-17	2015-02-15	2015-02-17	1	2	1	1	1	1	1
CAF	2015-02-17	2015-02-14	2015-02-16	4	2	2	1	1	3	1
CAF	2015-02-17	2015-02-13	2015-02-17	4	2	2	6	1	1	1
CAF	2015-02-17	2015-02-14	2015-02-16	4	2	2	1	1	1	1
CAF	2015-02-18	2015-02-04	2015-02-06	4	2	2	99	1	2	1
CAF	2015-02-18	2015-02-10	2015-02-11	4	1	2	1	1	3	1
CAF	2015-02-18	2015-02-09	2015-02-12	4	2	2	1	1	2	1
CAF	2015-02-18	2015-02-10	2015-02-18	4	2	2	1	1	2	1
CAF	2015-02-18	2015-02-11	2015-02-18	4	2	2	1	1	1	1
CAF	2015-02-18	2015-02-17	2015-02-18	4	2	2	1	1	3	1
CAF	2015-02-18	2015-02-15	2015-02-18	3	2	3	1	1	3	1
CAF	2015-02-18	2015-02-15	2015-02-18	4	1	2	1	1	1	1
CAF	2015-02-19	2015-02-14	2015-02-19	4	2	2	99	1	1	1
CAF	2015-02-19	2015-02-17	2015-02-19	4	2	2	1	1	1	1
CAF	2015-02-19	2015-02-17	2015-02-19	4	2	2	99	1	2	1
CAF	2015-02-18	2015-02-06	2015-02-16	4	2	2	1	1	1	1
CAF	2015-02-19	2015-02-07	2015-02-16	4	2	2	1	1	1	1
CAF	2015-02-19	2015-02-07	2015-02-16	4	2	2	1	1	1	1
CAF	2015-02-19	2015-02-15	2015-02-19	4	2	2	0	1	2	1
CAF	2015-02-19	2015-02-16	2015-02-19	4	2	2	1	1	1	1
CAF	2015-02-19	2015-02-09	2015-02-12	4	2	2	1	1	1	1
CAF	2015-02-19	2015-02-10	2015-02-14	4	2	2	1	1	1	1
CAF	2015-02-19	2015-02-17	2015-02-19	3	2	3	1	1	2	1
CAF	2015-02-19	2015-02-18	2015-02-19	4	2	2	1	1	1	1
CAF	2015-02-19	2015-02-17	2015-02-19	4	2	2	1	1	1	1
CAF	2015-02-19	2015-02-16	2015-02-19	4	2	2	1	1	1	1
CAF	2015-02-19	2015-02-13	2015-02-18	4	2	2	1	1	1	1
CAF	2015-02-19	2015-02-11	2015-02-18	4	2	2	2	1	1	1
CAF	2015-02-20	2015-02-13	2015-02-16	4	2	2	2	1	1	1
CAF	2015-02-20	2015-02-14	2015-02-16	4	2	2	0	1	2	1
CAF	2015-02-20	2015-02-16	2015-02-19	4	2	2	0	1	1	1
CAF	2015-02-20	2015-02-18	2015-02-19	4	1	2	1	1	1	1
CAF	2015-02-20	2015-02-15	2015-02-20	4	2	2	99	1	1	1
CAF	2015-02-20	2015-02-18	2015-02-19	4	2	2	3	1	1	1
CAF	2015-02-20	2015-02-15	2015-02-18	4	2	2	1	1	1	1
CAF	2015-02-20	2015-02-11	2015-02-16	4	2	2	1	1	2	1
CAF	2015-02-20	2015-02-14	2015-02-20	4	2	2	1	1	1	1
CAF	2015-02-20	2015-02-15	2015-02-19	4	2	2	0	1	2	1
CAF	2015-02-20	2015-02-14	2015-02-19	4	2	2	1	1	2	1
CAF	2015-02-20	2015-02-14	2015-02-20	3	2	3	1	1	2	1
CAF	2015-02-20	2015-02-17	2015-02-20	3	2	3	1	1	1	1
CAF	2015-02-20	2015-02-17	2015-02-20	4	2	2	99	1	1	1
CAF	2015-02-20	2015-02-18	2015-02-20	4	2	2	1	1	1	1
CAF	2015-02-20	2015-02-17	2015-02-20	4	2	2	1	1	1	1
CAF	2015-02-20	2015-02-15	2015-02-17	4	2	2	99	1	2	1
CAF	2015-02-20	2015-02-14	2015-02-19	4	2	3	1	1	1	1
CAF	2015-02-20	2015-02-13	2015-02-19	4	2	2	1	1	1	1
CAF	2015-02-20	2015-02-12	2015-02-19	4	2	2	1	1	3	1
CAF	2015-02-23	2015-02-21	2015-02-23	4	2	2	99	1	1	1
CAF	2015-02-23	2015-02-15	2015-02-19	4	2	2	1	1	1	1
CAF	2015-02-23	2015-02-17	2015-02-20	3	2	3	1	1	1	1
CAF	2015-02-23	2015-02-18	2015-02-20	4	2	2	99	1	3	1
CAF	2015-02-23	2015-02-18	2015-02-21	1	2	1	1	1	Missing	1
CAF	2015-02-23	2015-02-19	2015-02-22	3	2	3	99	1	1	1
CAF	2015-02-23	2015-02-20	2015-02-23	4	2	2	1	1	1	1
CAF	2015-02-23	2015-02-20	2015-02-21	4	2	2	1	1	1	1
CAF	2015-02-23	2015-02-19	2015-02-21	4	2	2	1	1	1	1
CAF	2015-02-23	2015-02-20	2015-02-22	1	2	1	1	1	Missing	1
CAF	2015-02-23	2015-02-21	2015-02-22	4	2	2	1	1	1	1
CAF	2015-02-23	2015-02-22	2015-02-23	4	2	2	99	1	2	1
CAF	2015-02-23	2015-02-15	2015-02-23	4	2	2	99	1	1	1
CAF	2015-02-23	2015-02-20	2015-02-23	4	2	2	1	1	2	1
CAF	2015-02-23	2015-02-16	2015-02-23	4	2	2	1	1	1	1
CAF	2015-02-23	2015-02-20	2015-02-23	4	2	2	1	1	1	1
CAF	2015-02-23	2015-02-21	2015-02-23	4	2	2	1	1	1	1
CAF	2015-02-23	2015-02-20	2015-02-23	4	2	2	1	1	3	1
CAF	2015-02-23	2015-02-21	2015-02-23	4	2	2	99	1	1	1
CAF	2015-02-24	2015-02-20	2015-02-24	4	2	2	1	1	Missing	1
CAF	2015-02-24	2015-02-20	2015-02-21	4	2	2	99	1	Missing	1
CAF	2015-02-24	2015-02-19	2015-02-20	4	2	2	99	1	Missing	1
CAF	2015-02-24	2015-02-21	2015-02-23	4	2	2	2	1	Missing	1
CAF	2015-02-24	2015-02-20	2015-02-23	4	2	2	2	1	Missing	1
CAF	2015-02-24	2015-02-18	2015-02-24	4	2	2	2	1	Missing	1
CAF	2015-02-24	2015-02-21	2015-02-24	4	2	2	2	1	Missing	1
CAF	2015-02-24	2015-02-20	2015-02-24	4	2	2	1	1	Missing	1
CAF	2015-02-24	2015-02-17	2015-02-24	4	2	2	1	1	Missing	1
CAF	2015-02-24	2015-02-14	2015-02-24	4	2	2	1	1	Missing	1
CAF	2015-02-24	2015-02-09	2015-02-23	4	2	2	1	1	Missing	1
CAF	2015-02-24	2015-02-23	2015-02-24	4	2	2	1	1	Missing	1
CAF	2015-02-24	2015-02-22	2015-02-24	4	2	2	1	1	Missing	1
CAF	2015-02-24	2015-02-20	2015-02-23	4	2	2	1	1	Missing	1
CAF	2015-02-24	2015-02-23	2015-02-24	1	2	1	1	1	Missing	1
CAF	2015-02-24	2015-02-22	2015-02-24	4	2	2	1	1	Missing	1
CAF	2015-02-24	2015-02-21	2015-02-23	4	2	2	1	1	Missing	1
CAF	2015-02-24	2015-02-20	2015-02-23	4	2	2	1	1	Missing	1
CAF	2015-02-24	2015-02-22	2015-02-24	4	2	2	0	1	Missing	1
CAF	2015-02-24	2015-02-20	2015-02-24	4	2	2	1	1	Missing	1
CAF	2015-02-24	2015-02-21	2015-02-23	3	2	3	1	1	Missing	1
CAF	2015-02-24	2015-02-19	2015-02-21	4	2	2	1	1	Missing	1
CAF	2015-02-24	2015-02-22	2015-02-24	4	2	2	1	1	Missing	1
CAF	2015-02-24	2015-02-18	2015-02-24	4	2	2	1	1	1	1
CAF	2015-02-24	2015-02-18	2015-02-24	4	2	2	1	1	2	1
CAF	2015-02-24	2015-02-19	2015-02-24	4	2	2	1	1	1	1
CAF	2015-02-25	2015-02-20	2015-02-23	4	2	2	0	1	2	1
CAF	2015-02-25	2015-02-21	2015-02-24	4	2	2	1	1	Missing	1
CAF	2015-02-25	2015-02-22	2015-02-24	4	2	2	1	1	Missing	1
CAF	2015-02-25	2015-02-20	2015-02-25	4	2	2	1	1	Missing	1
CAF	2015-02-25	2015-02-08	2015-02-24	4	2	2	1	1	Missing	1
CAF	2015-02-25	2015-02-22	2015-02-25	4	2	2	1	1	Missing	1
CAF	2015-02-25	2015-02-20	2015-02-24	4	2	2	1	1	Missing	1
CAF	2015-02-25	2015-02-20	2015-02-24	3	2	3	1	1	Missing	1
CAF	2015-02-25	2015-02-19	2015-02-24	4	2	2	1	1	Missing	1
CAF	2015-02-25	2015-02-04	2015-02-18	4	2	2	1	1	Missing	1
CAF	2015-02-25	2015-02-21	2015-02-24	4	2	2	1	1	Missing	1
CAF	2015-02-25	2015-02-22	2015-02-24	4	2	2	1	1	Missing	1
CAF	2015-02-25	2015-02-20	2015-02-24	4	Missing	2	99	Missing	Missing	1
CAF	2015-02-25	2015-02-19	2015-02-24	4	2	2	1	1	1	1
CAF	2015-02-25	2015-02-17	2015-02-21	4	2	2	1	1	1	1
CAF	2015-02-25	2015-02-16	2015-02-19	4	2	2	1	1	1	1
CAF	2015-02-25	2015-02-20	2015-02-25	4	2	2	99	1	1	1
CAF	2015-02-25	2015-02-17	2015-02-24	4	2	2	1	1	1	1
CAF	2015-02-25	2015-02-02	2015-02-24	4	2	2	99	1	2	1
CAF	2015-02-25	2015-02-23	2015-02-25	4	2	2	1	1	1	1
CAF	2015-02-25	2015-02-23	2015-02-25	4	2	2	1	1	1	1
CAF	2015-02-25	2015-02-23	2015-02-25	4	2	2	1	1	2	1
CAF	2015-02-25	2015-02-20	2015-02-24	4	2	2	99	1	1	1
CAF	2015-02-25	2015-02-10	2015-02-23	4	2	2	99	1	2	1
CAF	2015-02-26	2015-02-06	2015-02-23	1	2	1	99	1	Missing	1
CAF	2015-02-26	2015-02-08	2015-02-23	1	2	1	99	Missing	Missing	1
CAF	2015-02-26	2015-02-06	2015-02-25	1	2	1	99	1	Missing	1
CAF	2015-02-26	2015-02-09	2015-02-24	1	2	1	99	1	Missing	1
CAF	2015-02-26	2015-02-21	2015-02-23	4	2	2	1	1	1	1
CAF	2015-02-26	2015-02-18	2015-02-20	4	2	2	2	1	1	1
CAF	2015-02-26	2015-02-19	2015-02-20	4	2	2	2	1	1	1
CAF	2015-02-26	2015-02-18	2015-02-20	4	2	2	1	1	1	1
CAF	2015-02-26	2015-02-17	2015-02-20	4	2	2	2	1	1	1
CAF	2015-02-26	2015-02-17	2015-02-19	4	2	2	1	1	1	1
CAF	2015-02-26	2015-02-09	2015-02-11	4	2	2	2	1	1	1
CAF	2015-02-26	2015-02-23	2015-02-25	4	2	2	2	1	1	1
CAF	2015-02-26	2015-02-24	2015-02-26	4	2	2	2	1	2	1
CAF	2015-02-26	2015-02-22	2015-02-26	4	2	2	1	1	3	1
CAF	2015-02-26	2015-02-22	2015-02-26	4	2	2	1	1	1	1
CAF	2015-02-26	2015-02-19	2015-02-25	4	2	2	1	1	1	1
CAF	2015-02-26	2015-02-24	2015-02-26	4	2	2	1	1	1	1
CAF	2015-02-26	2015-02-20	2015-02-24	4	2	2	1	1	1	1
CAF	2015-02-26	2015-02-22	2015-02-25	4	2	2	1	1	3	1
CAF	2015-02-26	2015-02-22	2015-02-25	4	2	2	1	1	1	1
CAF	2015-02-26	2015-02-24	2015-02-26	4	2	2	1	1	1	1
CAF	2015-02-26	2015-02-23	2015-02-26	4	2	2	1	1	1	1
CAF	2015-02-26	2015-02-19	2015-02-24	4	2	2	9	1	3	1
CAF	2015-02-26	2015-02-15	2015-02-24	4	2	2	1	1	1	1
CAF	2015-02-26	2015-02-15	2015-02-24	4	2	2	1	1	1	1
CAF	2015-02-26	2015-02-19	2015-02-23	1	2	1	1	1	Missing	1
CAF	2015-02-26	2015-02-16	2015-02-23	4	2	2	1	1	3	1
CAF	2015-02-26	2015-02-13	2015-02-23	4	2	2	1	1	3	1
CAF	2015-02-26	2015-02-16	2015-02-23	4	2	2	1	1	1	1
CAF	2015-02-26	2015-02-19	2015-02-23	4	2	2	1	1	3	1
CAF	2015-02-26	2015-02-19	2015-02-23	4	2	2	1	1	1	1
CAF	2015-02-26	2015-02-14	2015-02-22	4	2	2	1	1	1	1
CAF	2015-02-26	2015-02-15	2015-02-24	3	2	3	1	1	1	1
CAF	2015-02-26	2015-02-14	2015-02-23	4	2	2	99	1	1	1
CAF	2015-02-26	2015-02-16	2015-02-22	4	2	2	1	1	2	1
CAF	2015-02-27	2015-02-26	2015-02-27	4	2	2	99	1	1	1
CAF	2015-02-27	2015-02-24	2015-02-26	4	2	2	2	1	1	1
CAF	2015-02-27	2015-02-23	2015-02-26	4	2	2	1	1	1	1
CAF	2015-02-27	2015-02-24	2015-02-27	4	2	2	1	1	1	1
CAF	2015-02-27	2015-02-25	2015-02-27	4	2	2	99	1	1	1
CAF	2015-02-27	2015-02-23	2015-02-27	4	2	2	1	1	1	1
CAF	2015-02-27	2015-02-23	2015-02-26	4	2	2	1	1	1	1
CAF	2015-02-27	2015-01-27	2015-02-27	4	2	2	1	1	1	1
CAF	2015-02-27	2015-02-21	2015-02-26	4	2	2	1	1	1	1
CAF	2015-02-27	2015-02-22	2015-02-27	4	2	2	1	1	3	1
CAF	2015-02-27	2015-02-24	2015-02-26	4	2	2	1	1	1	1
CAF	2015-02-27	2015-02-23	2015-02-27	4	2	2	1	1	1	1
CAF	2015-02-27	2015-02-24	2015-02-26	4	2	2	1	1	1	1
CAF	2015-02-27	2015-02-25	2015-02-26	4	2	2	1	1	3	1
CAF	2015-02-27	2015-02-24	2015-02-26	4	2	2	1	1	1	1
CAF	2015-02-27	2015-02-24	2015-02-27	4	2	2	99	1	1	1
CAF	2015-02-27	2015-02-09	2015-02-27	4	2	2	1	1	1	1
CAF	2015-02-27	2015-02-09	2015-02-25	4	2	2	1	1	1	1
CAF	2015-02-27	2015-02-10	2015-02-27	4	2	2	9	1	2	1
CAF	2015-02-27	2015-02-20	2015-02-26	4	2	2	99	1	1	1
CAF	2015-02-27	2015-02-20	2015-02-26	4	2	2	1	1	1	1
CAF	2015-02-27	2015-02-24	2015-02-26	4	2	2	3	1	1	1
CAF	2015-02-27	2015-02-23	2015-02-25	4	2	2	9	1	1	1
CAF	2015-03-02	2015-02-27	2015-03-02	4	2	2	1	1	1	1
CAF	2015-02-27	2015-02-20	2015-02-25	4	2	2	1	1	1	1
CAF	2015-02-27	2015-02-20	2015-02-26	4	2	2	1	1	3	1
CAF	2015-02-27	2015-02-20	2015-02-25	4	2	2	1	1	1	1
CAF	2015-02-27	2015-02-24	2015-02-26	4	2	2	1	1	3	1
CAF	2015-03-02	2015-02-26	2015-02-28	4	2	2	9	1	3	1
CAF	2015-03-02	2015-02-27	2015-03-02	4	2	2	1	1	1	1
CAF	2015-03-02	2015-02-24	2015-02-27	1	2	1	9	1	Missing	1
CAF	2015-03-02	2015-02-24	2015-02-27	4	2	2	99	1	2	Missing
CAF	2015-03-02	2015-02-24	2015-02-27	3	2	3	99	1	2	1
CAF	2015-03-03	2015-02-22	2015-02-25	4	2	2	99	1	2	1
CAF	2015-03-03	2015-02-22	2015-03-02	4	2	2	1	1	2	1
CAF	2015-03-03	2015-02-22	2015-02-28	4	2	2	1	1	3	1
CAF	2015-03-03	2015-02-27	2015-03-02	4	2	2	1	1	1	1
CAF	2015-03-03	2015-02-19	2015-03-02	4	2	2	1	1	1	1
CAF	2015-03-03	2015-02-22	2015-02-26	4	2	2	1	1	1	1
CAF	2015-03-03	2015-02-28	2015-03-03	4	2	2	1	1	2	1
CAF	2015-03-03	2015-02-20	2015-03-02	4	2	2	1	1	1	1
CAF	2015-03-03	2015-02-25	2015-03-03	4	2	2	1	1	1	1
CAF	2015-03-03	2015-02-15	2015-03-03	4	2	2	1	1	1	1
CAF	2015-03-03	2015-02-17	2015-03-02	3	2	3	99	1	1	1
CAF	2015-03-04	2015-02-28	2015-03-04	3	2	3	1	1	1	1
CAF	2015-03-04	2015-03-03	2015-03-04	4	2	2	1	1	2	1
CAF	2015-03-05	2015-02-21	2015-02-23	1	2	1	1	1	Missing	1
CAF	2015-03-05	2015-02-28	2015-03-02	1	2	1	99	1	Missing	1
CAF	2015-03-05	2015-02-28	2015-03-02	1	2	1	1	1	Missing	1
CAF	2015-03-05	2015-02-17	2015-03-02	1	2	1	99	1	Missing	1
CAF	2015-03-05	2015-02-27	2015-03-02	1	2	1	0	1	Missing	1
CAF	2015-03-05	2015-02-28	2015-03-02	1	2	1	99	1	Missing	1
CAF	2015-03-05	2015-03-01	2015-03-02	4	2	2	99	1	1	1
CAF	2015-03-06	2015-03-05	2015-03-06	4	2	2	99	1	1	1
CAF	2015-03-06	2015-02-20	2015-03-06	3	2	3	1	1	1	1
CAF	2015-03-06	2015-02-20	2015-03-05	4	1	2	1	1	1	1
CAF	2015-03-06	2015-02-14	2015-03-05	4	2	2	0	1	1	1
CAF	2015-03-06	2015-02-15	2015-03-05	3	2	3	1	1	1	1
CAF	2015-03-06	2015-03-04	2015-03-06	4	2	2	1	1	1	1
CAF	2015-03-06	2015-03-05	2015-03-06	3	2	3	1	1	1	1
CAF	2015-03-09	2015-03-04	2015-03-06	4	2	2	99	1	1	1
CAF	2015-03-09	2015-03-05	2015-03-06	4	2	2	99	1	1	1
CAF	2015-03-09	2015-03-04	2015-03-06	4	2	2	99	1	1	1
CAF	2015-03-09	2015-03-04	2015-03-06	3	2	3	99	1	3	1
CAF	2015-03-09	2015-03-04	2015-03-06	4	2	2	99	1	1	1
CAF	2015-03-09	2015-02-21	2015-03-06	4	2	2	1	1	2	1
CAF	2015-03-09	2015-03-02	2015-03-06	4	2	2	1	1	2	1
CAF	2015-03-09	2015-03-01	2015-03-06	4	2	2	99	1	2	1
CAF	2015-03-09	2015-03-01	2015-03-06	4	2	2	1	1	2	1
CAF	2015-03-09	2015-03-02	2015-03-06	4	2	2	99	1	2	1
CAF	2015-03-09	2015-03-02	2015-03-06	4	2	2	99	1	1	1
CAF	2015-03-10	2015-02-08	2015-02-28	4	2	2	99	1	2	1
CAF	2015-03-10	2015-02-20	2015-03-02	4	2	2	99	1	2	1
CAF	2015-03-10	2015-02-27	2015-03-05	4	2	2	1	1	2	1
CAF	2015-03-12	2015-03-01	2015-03-05	1	2	1	99	1	1	1
CAF	2015-03-12	2015-03-07	2015-03-10	3	2	3	99	1	1	1
CAF	2015-03-12	2015-03-01	2015-03-12	4	2	2	2	1	Missing	1
CAF	2015-03-12	2015-03-01	2015-03-11	4	2	2	1	1	1	1
CAF	2015-03-12	2015-03-01	2015-03-11	4	2	2	99	1	1	1
CAF	2015-03-12	2015-03-05	2015-03-10	4	2	2	1	1	1	1
CAF	2015-03-12	2015-02-28	2015-03-10	4	2	2	1	1	1	1
CAF	2015-03-12	2015-02-04	2015-03-10	4	2	2	1	1	1	1
CAF	2015-03-12	2015-03-05	2015-03-10	4	2	2	99	1	1	1
CAF	2015-03-13	2015-03-10	2015-03-13	4	2	2	1	1	1	1
CAF	2015-03-13	2015-03-10	2015-03-13	4	2	2	2	1	2	1
CAF	2015-02-27	2015-02-27	2015-02-27	4	2	2	1	1	Missing	1
CAF	2015-03-20	2015-03-13	2015-03-18	4	2	2	99	1	2	1
CAF	2015-03-20	2015-03-14	2015-03-19	4	2	2	1	1	1	1
CAF	2015-03-20	2015-03-10	2015-03-19	4	2	2	1	1	1	1
CAF	2015-03-20	2015-03-06	2015-03-19	4	2	2	1	1	2	1
CAF	2015-03-20	2015-03-14	2015-03-19	4	2	2	1	1	1	1
CAF	2015-03-23	2015-03-06	2015-03-16	3	2	3	1	1	1	1
CAF	2015-03-23	2015-03-13	2015-03-14	4	2	2	1	1	3	1
CAF	2015-03-23	2015-02-18	2015-02-20	4	2	2	1	1	2	1
CAF	2015-03-23	2015-01-03	2015-02-04	4	2	2	1	1	3	1
CAF	2015-03-23	2015-02-16	2015-02-16	4	2	2	1	1	2	1
CAF	2015-03-23	2015-02-26	2015-02-28	4	2	2	1	1	2	1
CAF	2015-03-23	2015-02-12	2015-02-16	4	2	2	1	1	1	1
CAF	2015-03-23	2015-02-26	2015-02-28	4	2	2	1	1	1	1
CAF	2015-03-23	2015-03-01	2015-03-16	4	2	2	1	1	1	1
CAF	2015-03-23	2015-03-06	2015-03-16	4	2	2	0	1	1	1
CAF	2015-03-23	2015-03-15	2015-03-16	3	2	3	1	1	2	1
CAF	2015-03-23	2015-03-20	2015-03-21	3	2	3	99	1	2	1
CAF	2015-03-25	2015-03-18	2015-03-21	4	2	2	1	1	1	1
CAF	2015-03-25	2015-03-19	2015-03-21	4	2	2	1	1	3	1
CAF	2015-03-25	2015-03-19	2015-03-21	1	2	1	1	1	Missing	1
CAF	2015-03-31	2015-03-18	2015-03-22	4	2	2	0	1	2	1
CAF	2015-03-31	2015-03-16	2015-03-22	4	2	2	0	1	2	1
CAF	2015-03-31	2015-03-17	2015-03-23	4	2	2	99	1	1	1
CAF	2015-03-31	2015-03-17	2015-03-23	4	2	2	99	1	1	1
CAF	2015-03-31	2015-03-20	2015-03-23	4	2	2	99	1	2	1
CAF	2015-03-31	2015-03-18	2015-03-23	4	2	2	99	1	1	1
CAF	2015-03-31	2015-03-15	2015-03-23	3	2	3	99	1	2	1
CAF	2015-03-31	2015-03-18	2015-03-23	4	2	2	99	1	3	1
CAF	2015-03-31	2015-03-20	2015-03-23	3	2	3	99	1	1	1
CAF	2015-03-31	2015-03-19	2015-03-23	4	2	2	99	1	1	1
CAF	2015-03-31	2015-03-20	2015-03-23	1	2	1	99	1	3	1
CAF	2015-03-31	2015-03-15	2015-03-23	4	2	2	99	1	Missing	1
CAF	2015-03-31	2015-03-18	2015-03-23	4	2	2	99	1	3	1
CAF	2015-04-02	2015-03-21	2015-03-23	4	2	2	1	1	2	1
CAF	2015-04-02	2015-04-01	2015-04-02	4	2	2	2	1	1	1
CAF	2015-04-03	2015-03-20	2015-03-30	4	2	2	99	1	Missing	1
CAF	2015-04-07	2015-03-29	2015-04-02	4	2	2	99	1	2	1
CAF	2015-04-07	2015-04-03	2015-04-04	4	2	2	1	1	2	1
CAF	2015-04-07	2015-04-01	2015-04-04	4	2	2	1	1	1	1
CAF	2015-04-07	2015-03-28	2015-03-28	4	2	2	1	1	1	1
CAF	2015-03-27	2015-03-25	2015-03-26	3	2	3	1	1	Missing	1
CAF	2015-04-07	2015-04-03	2015-04-06	4	2	2	1	1	1	1
CAF	2015-04-07	2015-03-14	2015-03-24	4	2	2	1	1	2	1
CAF	2015-04-07	2015-03-14	2015-03-24	4	2	2	1	1	2	1
CAF	2015-04-07	2015-03-16	2015-03-27	4	2	2	0	1	2	1
CAF	2015-04-10	2015-04-02	2015-04-06	4	2	2	99	1	Missing	1
CAF	2015-04-13	2015-04-09	2015-04-12	4	2	2	1	1	3	1
CAF	2015-04-14	2015-04-09	2015-04-12	4	2	2	1	1	2	1
CAF	2015-04-14	2015-04-09	2015-04-12	4	2	2	1	1	1	1
CAF	2015-04-16	2015-04-10	2015-04-15	4	2	2	1	1	Missing	1
CAF	2015-04-17	2015-04-13	2015-04-13	4	2	2	99	1	Missing	1
CAF	2015-04-21	2015-03-27	2015-04-10	4	2	2	1	1	Missing	1
CAF	2015-04-17	2015-04-10	2015-04-17	4	2	2	1	1	Missing	1
CAF	2015-04-24	2015-04-18	2015-04-20	4	2	3	99	1	Missing	1
CAF	2015-05-04	2015-04-26	2015-04-28	4	2	2	99	1	2	1
CAF	2015-05-07	2015-05-02	2015-05-05	1	2	1	0	1	3	1
CAF	2015-05-07	2015-04-30	2015-05-05	1	2	1	0	1	Missing	1
CAF	2015-05-07	2015-05-01	2015-05-05	1	2	1	0	1	Missing	1
CAF	2015-05-07	2015-05-01	2015-05-05	1	2	1	0	1	Missing	1
CAF	2015-05-07	2015-05-04	2015-05-05	4	2	2	1	1	3	1
CAF	2015-05-11	2015-05-04	2015-05-06	4	2	2	1	1	1	1
CAF	2015-05-19	2015-05-15	2015-05-18	4	2	2	1	1	2	1
CAF	2015-05-20	2015-05-17	2015-05-18	1	2	1	1	1	Missing	1
CAF	2015-05-20	2015-05-12	2015-05-18	1	2	1	1	1	Missing	1
CAF	2015-05-26	2015-05-02	2015-05-05	4	2	2	1	1	2	1
CAF	2015-05-26	2015-04-30	2015-05-21	4	2	2	1	1	1	1
CAF	2015-05-26	2015-05-15	2015-05-21	1	2	1	1	1	4	1
CAF	2015-05-26	2015-05-10	2015-05-21	1	2	1	1	1	4	1
CAF	2015-06-08	2015-06-05	2015-06-05	4	2	2	99	1	2	1
CAF	2015-06-08	2015-06-02	2015-06-05	4	2	2	99	1	2	1
CAF	2015-06-10	2015-06-05	2015-06-08	1	1	1	0	1	4	1
CAF	2015-06-10	2015-05-25	2015-05-27	4	2	2	1	1	2	1
CAF	2015-06-16	2015-06-07	2015-06-11	1	1	1	1	1	4	1
CAF	2015-06-16	2015-06-06	2015-06-11	4	2	2	2	1	2	1
CAF	2015-06-16	2015-06-05	2015-06-11	4	2	2	1	1	2	1
CAF	2015-06-16	2015-06-04	2015-06-11	4	2	2	2	1	5	1
CAF	2015-06-16	2015-06-10	2015-06-11	1	1	1	1	1	4	1
CAF	2015-06-19	2015-06-10	2015-06-17	1	2	1	99	1	Missing	1
CAF	2015-07-01	2015-06-27	2015-07-01	4	2	2	3	1	1	1
CAF	2015-07-13	2015-07-07	2015-07-08	4	2	2	0	1	2	1
CAF	2015-07-17	2015-06-29	2015-07-08	1	2	1	99	1	Missing	1
CAF	2015-07-17	2015-07-01	2015-07-08	4	2	2	99	1	2	1
CAF	2015-07-17	2015-07-03	2015-07-08	4	2	2	99	1	2	1
CAF	2015-07-17	2015-07-06	2015-07-08	1	2	1	99	1	Missing	1
CAF	2015-07-17	2015-06-29	2015-07-08	4	2	2	99	1	2	1
CAF	2015-07-17	2015-06-30	2015-07-06	1	2	1	99	1	Missing	1
CAF	2015-07-17	2015-07-02	2015-07-05	1	2	1	0	1	Missing	1
CAF	2015-07-17	2015-07-05	2015-07-10	1	2	1	1	1	Missing	1
CAF	2015-07-17	2015-07-07	2015-07-10	1	2	1	99	1	Missing	1
CAF	2015-07-17	2015-06-23	2015-07-11	1	2	1	2	1	Missing	1
CAF	2015-07-17	2015-07-06	2015-07-09	1	2	1	99	1	Missing	1
CAF	2015-07-17	2015-07-06	2015-07-09	1	2	1	99	1	Missing	1
CAF	2015-07-17	2015-06-26	2015-07-06	4	2	2	99	1	2	1
CAF	2015-07-23	2015-07-08	2015-07-15	4	2	2	99	1	1	1
CAF	2015-07-23	2015-07-08	2015-07-15	4	2	2	99	1	2	1
CAF	2015-07-23	2015-07-10	2015-07-15	4	2	2	99	1	2	1
CAF	2015-07-23	2015-07-08	2015-07-15	4	2	2	99	1	2	1
CAF	2015-07-23	2015-07-10	2015-07-15	4	2	2	99	1	Missing	1
CAF	2015-07-23	2015-07-10	2015-07-15	4	2	2	99	1	2	1
CAF	2015-07-23	2015-07-09	2015-07-15	4	2	2	99	1	3	1
CAF	2015-07-23	2015-07-08	2015-07-15	1	2	1	99	1	Missing	1
CAF	2015-07-23	2015-07-11	2015-07-15	4	2	2	99	1	1	1
CAF	2015-07-23	2015-07-10	2015-07-15	1	2	1	99	1	Missing	1
CAF	2015-07-23	2015-07-08	2015-07-15	1	2	1	99	1	Missing	1
CAF	2015-07-23	2015-07-09	2015-07-15	1	2	1	99	1	Missing	1
CAF	2015-07-23	2015-07-10	2015-07-15	1	2	1	99	1	Missing	1
CAF	2015-07-23	2015-07-11	2015-07-15	1	2	1	99	1	Missing	1
CAF	2015-07-23	2015-07-10	2015-07-15	1	2	1	99	1	Missing	1
CAF	2015-07-23	2015-07-10	2015-07-15	4	2	2	99	1	2	1
CAF	2015-07-23	2015-07-11	2015-07-15	1	2	1	99	1	Missing	1
CAF	2015-07-23	2015-07-12	2015-07-15	1	2	1	99	1	Missing	1
CAF	2015-07-23	2015-07-12	2015-07-17	1	2	1	99	1	Missing	1
CAF	2015-07-23	2015-07-12	2015-07-15	1	2	1	99	1	Missing	1
CAF	2015-08-10	2015-08-04	2015-08-06	4	2	2	0	1	2	1
CAF	2015-08-11	2015-07-12	2015-07-24	3	2	3	1	1	2	1
CAF	2015-08-11	2015-07-17	2015-07-24	4	2	2	1	1	Missing	1
CAF	2015-08-10	2015-07-14	2015-07-24	1	2	1	1	1	Missing	1
CAF	2015-08-11	2015-07-17	2015-07-24	1	2	1	0	1	Missing	1
CAF	2015-08-11	2015-07-21	2015-07-25	1	2	1	0	1	Missing	1
CAF	2015-08-11	2015-07-12	2015-07-24	1	2	1	0	1	Missing	1
CAF	2015-08-19	2015-08-16	2015-08-18	4	2	2	99	1	2	1
CAF	2015-08-21	2015-08-14	2015-08-14	4	2	2	1	1	2	1
CAF	2015-08-20	2015-08-16	2015-08-17	4	2	2	99	1	1	1
CAF	2015-08-25	2015-08-13	2015-08-25	4	2	2	0	1	Missing	1
[truncated: 80 more rows]

## Sheet: Variable code
Variable name	Code
Final classification	1: Laboratory confirmed
	2: Epidemiological link with laboratory confirmed cases
	3: Clinicaly compatible (no blood sample)
	4: discarded
Inout patient	1: Yes
	2: No
Measles IgM	1: Positive
	2: Negative
	3: Indeterminate
	4: Not done
Number Of Vaccine doses	1-10 = number of doses received
	99 = unknow
Rubella IgM	1: Positive
	2: Negative
	3: Indeterminate
	4: Not done
Specimen Condition	1: Good
	2: Bad
